# Supplementary material for: Genetic Architectures of Myeloid Dysregulation in Severe COVID-19
Source: Viruses. 2026 May 26;18(6):604. doi: 10.3390/v18060604 (PMC13307768; doi:10.3390/v18060604)
Supplement: Supplementary file 1 [file viruses-18-00604-s001.zip]

Archive with 2 entries (2 files):
- S.Tables.xlsx
- Supplementary Figures.pdf
