# Supplementary material for: Genetic Architectures of Myeloid Dysregulation in Severe COVID-19
Source: Viruses. 2026 May 26;18(6):604. doi: 10.3390/v18060604 (PMC13307768; doi:10.3390/v18060604)
Supplement: Supplementary file 1 [file viruses-18-00604-s001.zip › S.Tables.xlsx]

## Sheet: Table_S1
Supplementary Table S1. Demographic and clinical characteristics of COVID-19 patients. The data are presented as median and interquartile range (25th–75th percentiles) or n (%). Statistical tests used were Fisher's exact test, the likelihood ratio χ2 test (LR), or the Mann–Whitney U test (MWU) as indicated. Significant results (FDR-adjusted p-value) are highlighted in bold.
Characteristics	Severe COVID-19 at admission (n = 36)	Non-severe COVID-19 at admission (n = 41)	P-value*	Severe COVID-19 disease course (n = 49)	Non-severe COVID-19 disease course (n = 28)	P-value*	Deceased patients (n = 27)	Recovered patients (n = 50)	P-value*
Demographic
Gender (Males)	21 (58.33%)	24 (58.53%)	1	27 (55.10%)	18 (64.28%)	0.4787	16 (59.25%)	29 (58%)	1
Age	62 (57.25−70.75)	56 (40.5−70)	0.1556 (MWU)	60 (48.25−68)	65.5 (39.5−85.5)	0.4648 (MWU)	67 (60−71)	57.5 (43−68.75)	0.0808 (MWU)
Age (Range)	31 – 85	24 – 96	—	31 – 85	24 – 96	—	36 – 85	24 – 96	—
Pre-existing conditions
No comorbidity	0 (0%)	5 (12.19%)	0.057	0 (0%)	5 (17.85%)	0.005	0 (0%)	5 (10%)	0.1557
Hypertension	27 (75%)	27 (65.85%)	0.4583	37 (75.51%)	17 (60.71%)	0.2017	24 (88.88%)	30 (60%)	0.0092
Type 2 diabetes	11 (30.55%)	14 (34.14%)	0.8078	16 (32.65%)	9 (32.14%)	1	8 (29.62%)	17 (34%)	0.8011
Obesity	12 (33.33%)	12 (29.26%)	0.8066	16 (32.65%)	8 (28.57%)	0.8012	10 (37.03%)	14 (28%)	0.4478
Cardiovascular disease	16 (44.44%)	8 (19.51%)	0.0264	16 (32.65%)	8 (28.57%)	0.8012	7 (25.93%)	17 (34%)	0.6076
Neurological disease	7 (19.44%)	6 (14.63%)	0.7617	9 (18.36%)	4 (14.28%)	0.7588	4 (14.81%)	9 (18%)	1
Respiratory disease	1 (2.77%)	8 (19.51%)	0.0318	4 (8.16%)	5 (17.85%)	0.2727	2 (7.41%)	7 (14%)	0.4814
Digestive/liver disease	9 (35%)	11 (26.82%)	1	13 (26.53%)	7 (25%)	1	5 (18.51%)	15 (30%)	0.4144
Cancer	2 (5.55%)	2 (4.87%)	1	3 (6.12%)	1 (3.57%)	1	3 (11.11%)	1 (2%)	0.121
Kidney disease	3 (8.33%)	5 (12.19%)	0.7165	5 (10.2%)	3 (10.71%)	1	4 (14.81%)	4 (8%)	0.4404
Management and clinical course
Staying in the ICU	34 (94.44%)	22 (53.65%)	0.0001	44 (89.79%)	12 (42.85%)	0.0001	27 (100%)	29 (58%)	0.0001
Invasive ventilation	9 (25%)	5 (12.19%)	0.2366	14 (28.57%)	0 (0%)	0.0013	14 (51.85%)	0 (0%)	0.0001
Days from symptoms to hospital	7 (5−8)	7 (3.25−11.5)	0.9840 (MWU)	7 (5−8)	8 (4−14)	0.1648 (MWU)	7 (5−8)	7 (4.25−10)	0.5248 (MWU)
Length of time spent in hospital	16 (12−29.75)	16 (11.5−22)	0.4432 (MWU)	17 (12.25−25.75)	15.5 (12−20.75)	0.2178 (MWU)	17 (10−26)	16 (12−21.5)	0.9149 (MWU)
Chest CT severity scoring_0	0 (0%)	2 (4.88%)	0.0368 (LR for scores 0 – 4)	1 (2.04%)	1 (3.57%)	0.0012 (LR for scores 0 – 4)	0 (0%)	2 (4%)	0.007 (LR for scores 0 – 4)
Chest CT severity scoring_1	1 (2.77%)	9 (21.95%)		3 (6.12%)	7 (25%)		2 (7.41%)	8 (16%)
Chest CT severity scoring_2	8 (22.22%)	10 (24.39%)		8 (16.32%)	10 (35.71%)		3 (11.11%)	15 (3%)
Chest CT severity scoring_3	16 (44.44%)	13 (31.71%)		20 (40.81%)	9 (32.14%)		10 (37.03%)	19 (34.54%)
Chest CT severity scoring_4	11 (30.55%)	6 (14.63%)		17 (34.69%)	0 (0%)		12 (44.44%)	5 (10%)
Chest CT severity scoring_no data	0 (0%)	0 (0%)	—	0 (0%)	0 (0%)	—	0 (0%)	0 (0%)	—
Pneumonia	36 (100%)	40 (97.56%)	1	49 (100%)	27 (96.42%)	0.3636	27 (100%)	49 (98%)	1
Viral pneumonia	27 (75.00%)	27 (65.85%)	0.458	30 (61.22%)	24 (85.71)	0.037	11 (40.74%)	43 (86.00%)	6.4 × 10—5
Pulmonary edema	6 (16.67%)	2 (4.88%)	0.137	8 (16.33%)	0 (0%)	0.045	8 (29.63%)	0 (0%)	1.0 × 10—4
Cerebral edema	5 (13.89%)	2 (4.88%)	0.242	7 (14.29%)	0 (0%)	0.044	7 (25.93%)	0 (0)%)	3.7 × 10—4
Pleural effusion	1 (2.78%)	4 (9.76%)	0.364	3 (6.12%)	2 (7.14%)	1	1 (3.7%)	4 (8%)	0.652
Pulmonary embolism (PE)	7 (19.44%)	2 (4.88%)	0.074	9 (18.37%)	0 (0%)	0.022	8 (29.63%)	1 (2%)	7.2 × 10—4
Disseminated intravascular coagulation (DIC)	8 (22.22%)	4 (9.76%)	0.208	10 (20.41%)	2 (7.14%)	0.193	2 (7.41%)	10 (20%)	0.197
Acute kidney injury (AKI)	5 (13.89%)	2 (4.88%)	0.242	6 (12.24%)	1 (3.57%)	0.412	3 (11.11%)	4 (8%)	0.691
Acute respiratory distress syndrome (ARDS)	16 (44.44%)	11 (26.83%)	0.1511	24 (48.98%)	3 (10.71%)	0.001	15 (55.55%)	12 (24%)	0.0114
Sepsis/septic shock	9 (25.00%)	5 (12.20%)	0.236	14 (28.57%)	0 (0%)	0.001	14 (51.85%)	0 (0%)	2.4 × 10—8

## Sheet: Table_S2
Supplementary Table S2. Reference ranges and definitions for WBC count endotypes.
Abbreviation	Long name	Cell type	Normal range	Description
WBC	White blood cell count	Compound white cell (CWC)	4.5–11 (109/L)	Aggregate count of white cells per unit volume of blood
LYM (count)	Lymphocyte count	Lymphoid white cell (LWC)	1–4 (109/L)	Aggregate count of lymphoid cells per unit volume of blood
LYM (%)	Lymphocyte percentage of white cells	Compound white cell (CWC)	19–37%	Percentage of white cells that are lymphocytes
MONO (count)	Monocyte count	Myeloid white cell (MWC)	0.2–11 (109/L)	Count of monocytes per unit volume of blood
MONO (%)	Monocyte percentage of white cells	Compound white cell (CWC)	3–11%	Percentage of white cells that are monocytes
NEU (count)	Neutrophil count	Myeloid white cell (MWC)	2–7.5 (109/L)	Count of neutrophils per unit volume of blood
NEU (%)	Neutrophil percentage of white cells	Compound white cell (CWC)	42–72%	Percentage of white cells that are neutrophils
BASO (count)	Basophil count	Myeloid white cell (MWC)	0–0.2 (109/L)	Count of basophils per unit volume of blood
BASO (%)	Basophil percentage of white cells	Compound white cell (CWC)	0–1%	Percentage of white cells that are basophils
EOS (count)	Eosinophil count	Myeloid white cell (MWC)	0–0.5 (109/L)	Count of eosinophils per unit volume of blood
EOS (%)	Eosinophil percentage of white cells	Compound white cell (CWC)	1–5%	Percentage of white cells that are eosinophils

## Sheet: Table_S3
Supplementary Table S3: WBC-related measurements in different patient groups. The first block of data (highlighted in grey) includes the first, final, min, and max values for all main subtypes of WBC. The second block of data (highlighted in green) includes the number of hematological analyses per patient in the severe vs. non-severe, and deceased vs. recovered, groups, as well as the day when th…
Status	Group	Parameter/Number of measurements per patient	Number of patients	Me	Q1	Q3	p
At admission	Severe	WBC_first	36	7.2	4.725	10.9	0.092994
At admission	Non-severe	WBC_first	41	5.8	4.11	7.43
At admission	Severe	LYM (count)_first	36	0.82	0.53	1.275	0.002868
At admission	Non-severe	LYM (count)_first	41	1.21	0.975	1.55
At admission	Severe	LYM (%)_first	36	10.65	5.575	22.775	0.002005
At admission	Non-severe	LYM (%)_first	37	24.2	14.5	30.75
At admission	Severe	MONO (count)_first	36	0.36	0.2325	0.675	0.068194
At admission	Non-severe	MONO (count)_first	41	0.5	0.34	0.68
At admission	Severe	MONO (%)_first	36	5.6	3.325	8.775	0.000727
At admission	Non-severe	MONO (%)_first	36	8.45	6.25	13.225
At admission	Severe	NEU (count)_first	36	5.82	3.16	9.9525	0.013665
At admission	Non-severe	NEU (count)_first	41	3.3	2.6725	5.205
At admission	Severe	NEU (%)_first	35	81.5	67.3	89.4	0.001151
At admission	Non-severe	NEU (%)_first	28	64.175	59.95	74.375
At admission	Severe	BASO (count)_first	36	0.02	0.01	0.03	0.859871
At admission	Non-severe	BASO (count)_first	41	0.02	0.01	0.04
At admission	Severe	BASO (%)_first	36	0	0	1	0.123963
At admission	Non-severe	BASO (%)_first	37	0.1	0	0.95
At admission	Severe	EOS (count)_first	36	0	0	0.0275	0.125135
At admission	Non-severe	EOS (count)_first	41	0.01	0	0.065
At admission	Severe	EOS (%)_first	36	0	0	0.3	0.034998
At admission	Non-severe	EOS (%)_first	36	0.3	0	1
Clinical course	Severe	WBC_first	49	6.1	4.05	10.3	0.738655
Clinical course	Non-severe	WBC_first	28	6.3	4.39	7.875
Clinical course	Severe	LYM (count)_first	49	1.08	0.67	1.345	0.309291
Clinical course	Non-severe	LYM (count)_first	28	1.185	0.84	1.4625
Clinical course	Severe	LYM (%)_first	49	17.3	7.3	28.85	0.746743
Clinical course	Non-severe	LYM (%)_first	24	19.3	9.625	25.5
Clinical course	Severe	MONO (count)_first	49	0.38	0.24	0.6	0.049327
Clinical course	Non-severe	MONO (count)_first	28	0.5	0.4	0.7225
Clinical course	Severe	MONO (%)_first	48	6.25	3.6	9.45	0.028364
Clinical course	Non-severe	MONO (%)_first	24	9.2	5.35	13.825
Clinical course	Severe	NEU (count)_first	49	3.99	2.895	8.81	0.408751
Clinical course	Non-severe	NEU (count)_first	28	4	2.85875	6
Clinical course	Severe	NEU (%)_first	47	73.1	63.1	85.7	0.297296
Clinical course	Non-severe	NEU (%)_first	16	64.55	60.1	83.05
Clinical course	Severe	BASO (count)_first	49	0.02	0.01	0.03	0.718228
Clinical course	Non-severe	BASO (count)_first	28	0.025	0.0025	0.0475
Clinical course	Severe	BASO (%)_first	48	0	0	1	0.045112
Clinical course	Non-severe	BASO (%)_first	25	0.3	0	0.95
Clinical course	Severe	EOS (count)_first	49	0	0	0.025	0.034095
Clinical course	Non-severe	EOS (count)_first	28	0.0175	0	0.085
Clinical course	Severe	EOS (%)_first	48	0	0	0.375	0.005498
Clinical course	Non-severe	EOS (%)_first	24	0.4	0.025	1.15
Clinical course	Severe	WBC_final	49	12.2	7.3	15.25	0.000243
Clinical course	Non-severe	WBC_final	28	6.515	5.375	8.6725
Clinical course	Severe	LYM (count)_final	49	1.16	0.765	2.015	0.078745
Clinical course	Non-severe	LYM (count)_final	28	1.705	1.1175	2.145
Clinical course	Severe	LYM (%)_final	49	11	5.3	24.45	0.002276
Clinical course	Non-severe	LYM (%)_final	25	24.9	14.7	30
Clinical course	Severe	MONO (count)_final	49	0.7	0.43	1.015	0.201796
Clinical course	Non-severe	MONO (count)_final	28	0.6	0.4275	0.7925
Clinical course	Severe	MONO (%)_final	48	6.15	3.825	8.825	0.01636
Clinical course	Non-severe	MONO (%)_final	25	8.7	5.3	12
Clinical course	Severe	NEU (count)_final	49	10	4.455	13.415	0.000166
Clinical course	Non-severe	NEU (count)_final	28	4	2.925	6.57
Clinical course	Severe	NEU (%)_final	47	83.9	65.1	89.9	0.021714
Clinical course	Non-severe	NEU (%)_final	17	67.5	55.1	80.2
Clinical course	Severe	BASO (count)_final	49	0.03	0.02	0.065	0.272182
Clinical course	Non-severe	BASO (count)_final	28	0.035	0.01	0.05
Clinical course	Severe	BASO (%)_final	48	0	0	0.9	0.019854
Clinical course	Non-severe	BASO (%)_final	25	0.5	0	0.8
Clinical course	Severe	EOS (count)_final	49	0.05	0	0.125	0.413948
Clinical course	Non-severe	EOS (count)_final	28	0.07	0.0125	0.165
Clinical course	Severe	EOS (%)_final	48	0.35	0	1.575	0.09029
Clinical course	Non-severe	EOS (%)_final	25	1.3	0.2	2.05
Clinical course	Severe	WBC_min	49	3.7	5.5	6.915	0.687341
Clinical course	Non-severe	WBC_min	28	5.145	3.545	6.75
Clinical course	Severe	LYM (count)_min	49	0.59	0.355	0.785	0.002328
Clinical course	Non-severe	LYM (count)_min	28	0.99	0.6	1.3
Clinical course	Severe	LYM (%)_min	49	4.9	2.9	8.5	0.000579
Clinical course	Non-severe	LYM (%)_min	24	14.9	4.875	22.975
Clinical course	Severe	MONO (count)_min	49	0.23	0.155	0.375	0.003513
Clinical course	Non-severe	MONO (count)_min	28	0.4	0.26	0.5
Clinical course	Severe	MONO (%)_min	48	3.1	1.925	4.2	8.6e-05
Clinical course	Non-severe	MONO (%)_min	24	5.25	4.05	9.525
Clinical course	Severe	NEU (count)_min	49	3.44	2.4	5.175	0.127118
Clinical course	Non-severe	NEU (count)_min	28	3	2	4.075
Clinical course	Severe	NEU (%)_min	47	60.5	50.6	76.2	0.54322
Clinical course	Non-severe	NEU (%)_min	16	56.1	46.025	72.075
Clinical course	Severe	BASO (count)_min	49	0	0.01	0.02	0.741044
Clinical course	Non-severe	BASO (count)_min	28	0.01	0	0.03
Clinical course	Severe	BASO (%)_min	48	0	0	0	5.5e-05
Clinical course	Non-severe	BASO (%)_min	25	0.1	0	0.5
Clinical course	Severe	EOS (count)_min	49	0	0	0	0.005844
Clinical course	Non-severe	EOS (count)_min	28	0	0	0.065
Clinical course	Severe	EOS (%)_min	48	0	0	0	0.004808
Clinical course	Non-severe	EOS (%)_min	24	0	0	0.975
Clinical course	Severe	WBC_max	49	15.9	11.35	23.65	1.6e-05
Clinical course	Non-severe	WBC_max	28	8.05	5.9	13.155
Clinical course	Severe	LYM (count)_max	49	1.89	1.22	2.84	0.928274
Clinical course	Non-severe	LYM (count)_max	28	2.085	1.2575	2.665
Clinical course	Severe	LYM (%)_max	49	27.4	15.6	34.2	0.329711
Clinical course	Non-severe	LYM (%)_max	24	27.3	22.425	41.15
Clinical course	Severe	MONO (count)_max	49	0.89	0.66	1.305	0.025083
Clinical course	Non-severe	MONO (count)_max	28	0.735	0.57	0.9125
Clinical course	Severe	MONO (%)_max	48	9.6	8.125	11.8	0.12771
Clinical course	Non-severe	MONO (%)_max	24	11.3	7.85	16.025
Clinical course	Severe	NEU (count)_max	49	13.84	9.435	20.805	4e-06
Clinical course	Non-severe	NEU (count)_max	28	5.14	3.76	10.585
Clinical course	Severe	NEU (%)_max	47	89.7	87	93.9	0.006148
Clinical course	Non-severe	NEU (%)_max	16	78.6	63.6	91.8
Clinical course	Severe	BASO (count)_max	49	0.06	0.03	0.13	0.338865
Clinical course	Non-severe	BASO (count)_max	28	0.05	0.0325	0.0925
Clinical course	Severe	BASO (%)_max	48	1	0	1	0.769891
Clinical course	Non-severe	BASO (%)_max	25	0.8	0.6	1.1
Clinical course	Severe	EOS (count)_max	49	0.14	0.035	0.245	0.376134
Clinical course	Non-severe	EOS (count)_max	28	0.105	0.04	0.215
Clinical course	Severe	EOS (%)_max	48	1.6	0.4	3.3	0.820317
Clinical course	Non-severe	EOS (%)_max	24	1.8	0.525	3.05
Clinical course	Severe	Measurements (#/patient)		7	4	17.5	0.006
Clinical course	Non-severe	Measurements (#/patient)		5	3.25	5.75
Clinical course	Severe	Day of LYM (count)_min		6	2	11.5	0.011701
Clinical course	Non-severe	Day of LYM (count)_min		2.5	0	5.5
Clinical course	Severe	Day of MONO (count)_max		10	5	17.25	0.056791
Clinical course	Non-severe	Day of MONO (count)_max		7	4	10.75
Clinical course	Severe	Day of NEU (count)_max		9	5	14	0.000111
Clinical course	Non-severe	Day of NEU (count)_max		3.5	0	8
Outcome	Deceased	WBC_first	27	6.7	4.8	11.3	0.41098
Outcome	Recovered	WBC_first	50	5.97	4.075	8.0325
Outcome	Deceased	LYM (count)_first	27	0.87	0.5	1.31	0.10124
Outcome	Recovered	LYM (count)_first	50	1.175	0.82	1.3875
Outcome	Deceased	LYM (%)_first	27	11.9	5.8	27.6	0.181241
Outcome	Recovered	LYM (%)_first	46	20.3	9.025	27.95
Outcome	Deceased	MONO (count)_first	27	0.41	0.23	0.66	0.708473
Outcome	Recovered	MONO (count)_first	50	0.435	0.3	0.6475
Outcome	Deceased	MONO (%)_first	27	6.4	3.6	10.2	0.370397
Outcome	Recovered	MONO (%)_first	45	7.5	5.05	11.65
Outcome	Deceased	NEU (count)_first	27	4.25	3.17	8.51	0.171737
Outcome	Recovered	NEU (count)_first	50	3.88	2.48	6.16
Outcome	Deceased	NEU (%)_first	27	76.2	65.5	88.3	0.130022
Outcome	Recovered	NEU (%)_first	36	66.1	60.95	82.675
Outcome	Deceased	BASO (count)_first	27	0.02	0.01	0.02	0.443964
Outcome	Recovered	BASO (count)_first	50	0.02	0.01	0.05
Outcome	Deceased	BASO (%)_first	27	0	0	0.02	0.033483
Outcome	Recovered	BASO (%)_first	46	0.15	0	1
Outcome	Deceased	EOS (count)_first	27	0	0	0.02	0.036077
Outcome	Recovered	EOS (count)_first	50	0.01	0	0.06
Outcome	Deceased	EOS (%)_first	27	0	0	0.3	0.022448
Outcome	Recovered	EOS (%)_first	45	0.2	0	0.95
Outcome	Deceased	WBC_final	27	14.3	12.3	20.8	1.99 × 10—8
Outcome	Recovered	WBC_final	50	6.8	5.71	9.95
Outcome	Deceased	LYM (count)_final	27	0.8	0.39	1.16	5e-06
Outcome	Recovered	LYM (count)_final	50	1.725	1.2375	2.3325
Outcome	Deceased	LYM (%)_final	27	5.5	3.1	8.3	3.20 × 10—10
Outcome	Recovered	LYM (%)_final	47	24.9	16.7	30.4
Outcome	Deceased	MONO (count)_final	27	0.7	0.34	1.07	0.542724
Outcome	Recovered	MONO (count)_final	50	0.605	0.445	0.8125
Outcome	Deceased	MONO (%)_final	27	4	2.7	7.4	1.3e-05
Outcome	Recovered	MONO (%)_final	46	8.55	6.2	11.3
Outcome	Deceased	NEU (count)_final	27	12.42	10.94	17.81	5.91 × 10—9
Outcome	Recovered	NEU (count)_final	50	4	3	6.6925
Outcome	Deceased	NEU (%)_final	27	89.2	85.4	92.6	8.21 × 10—9
Outcome	Recovered	NEU (%)_final	37	64.1	54.5	78.2
Outcome	Deceased	BASO (count)_final	27	0.04	0.03	0.07	0.145324
Outcome	Recovered	BASO (count)_final	50	0.03	0.01	0.0525
Outcome	Deceased	BASO (%)_final	27	0	0	0	0.005674
Outcome	Recovered	BASO (%)_final	46	0.4	0	0.925
Outcome	Deceased	EOS (count)_final	27	0.02	0	0.09	0.068027
Outcome	Recovered	EOS (count)_final	50	0.075	0.01	0.1525
Outcome	Deceased	EOS (%)_final	27	0.1	0	0.6	0.003363
Outcome	Recovered	EOS (%)_final	46	1.35	0.175	2.025
Outcome	Deceased	WBC_min	27	5.5	3.9	7.5	0.2445
Outcome	Recovered	WBC_min	50	5	3.595	6.35
Outcome	Deceased	LYM (count)_min	27	0.44	0.28	0.66	9.1e-05
Outcome	Recovered	LYM (count)_min	50	0.785	0.5825	1.2025
Outcome	Deceased	LYM (%)_min	27	3.6	2.1	5.6	5e-06
Outcome	Recovered	LYM (%)_min	46	8.95	4.625	20.325
Outcome	Deceased	MONO (count)_min	27	0.24	0.15	0.36	0.120172
Outcome	Recovered	MONO (count)_min	50	0.3	0.21	0.475
Outcome	Deceased	MONO (%)_min	27	2.8	1.9	3.3	0.000132
Outcome	Recovered	MONO (%)_min	45	4.6	2.95	6.15
Outcome	Deceased	NEU (count)_min	27	3.81	2.88	5.97	0.009599
Outcome	Recovered	NEU (count)_min	50	3	2	4.025
Outcome	Deceased	NEU (%)_min	27	66.6	55	82	0.004706
Outcome	Recovered	NEU (%)_min	36	54.3	45.95	65.05
Outcome	Deceased	BASO (count)_min	27	0.01	0	0.02	0.188189
Outcome	Recovered	BASO (count)_min	50	0.01	0	0.03
Outcome	Deceased	BASO (%)_min	27	0	0	0	0.001149
Outcome	Recovered	BASO (%)_min	46	0	0	0.4
Outcome	Deceased	EOS (count)_min	27	0	0	0	0.002367
Outcome	Recovered	EOS (count)_min	50	0	0	0.05
Outcome	Deceased	EOS (%)_min	27	0	0	0	0.003695
Outcome	Recovered	EOS (%)_min	45	0	0	0.65
Outcome	Deceased	WBC_max	27	17.85	13.6	27.9	2.8e-05
Outcome	Recovered	WBC_max	50	9.26	7.0125	15.725
Outcome	Deceased	LYM (count)_max	27	1.52	1.11	2.52	0.069531
Outcome	Recovered	LYM (count)_max	50	2.085	1.4475	2.81
Outcome	Deceased	LYM (%)_max	27	19.2	11.3	29.6	0.000471
Outcome	Recovered	LYM (%)_max	46	30.45	24.075	41.875
Outcome	Deceased	MONO (count)_max	27	1.04	0.68	1.59	0.020502
Outcome	Recovered	MONO (count)_max	50	0.77	0.595	1.0025
Outcome	Deceased	MONO (%)_max	27	9.1	7.4	12	0.157544
Outcome	Recovered	MONO (%)_max	45	10.7	8.2	13.6
Outcome	Deceased	NEU (count)_max	27	15	11.76	25.86	7e-06
Outcome	Recovered	NEU (count)_max	50	6.73	4	13.9075
Outcome	Deceased	NEU (%)_max	27	92.7	88.6	95.2	3e-05
Outcome	Recovered	NEU (%)_max	36	85.8	71.65	91.35
Outcome	Deceased	BASO (count)_max	27	0.07	0.04	0.13	0.301227
Outcome	Recovered	BASO (count)_max	50	0.05	0.03	0.1
Outcome	Deceased	BASO (%)_max	27	1	0	1	0.38181
Outcome	Recovered	BASO (%)_max	46	1	0.45	1
Outcome	Deceased	EOS (count)_max	27	0.18	0.05	0.26	0.360929
Outcome	Recovered	EOS (count)_max	50	0.11	0.0375	0.2225
Outcome	Deceased	EOS (%)_max	27	1.3	0.3	2.7	0.354746
Outcome	Recovered	EOS (%)_max	45	1.7	0.55	3.275
Outcome	Deceased	Measurements (#/patient)		11	3	18	0.04887
Outcome	Recovered	Measurements (#/patient)		5	4	7
Outcome	Deceased	Day of LYM (count)_min		9	5	14	0.000831
Outcome	Recovered	Day of LYM (count)_min		3	0	6
Outcome	Deceased	Day of MONO (count)_max		10	4	18	0.22252
Outcome	Recovered	Day of MONO (count)_max		8	4	11.25
Outcome	Deceased	Day of NEU (count)_max		12	9	22	7e-06
Outcome	Recovered	Day of NEU (count)_max		4	1	9

## Sheet: Table_S4
Supplementary Table S4. Annotated rare, high-impact variants identified in the 77-patient cohort.
Variant (chr-position-ref-alt)	Functional consequence	CADD_PHRED	GnomAD AF	Gene symbol	Ensembl gene ID	Immune response (GO:0006955)	Hemopoiesis (GO:0030097)	Inflammatory response (GO:0006954)	Neutrophil (query)	Lymphocyte (query)
1-152220858-G-T	stop_gained	21.5	0.000130336	HRNR	ENSG00000197915	.	.	.	.	.
1-162006395-G-A	stop_gained	45	0.000388954	OLFML2B	ENSG00000162745	.	.	.	.	.
12-119500105-T-TA	frameshift_variant	33	0.0007433	CCDC60	ENSG00000183273	.	.	.	.	.
16-90075897-C-CT	frameshift_variant	18.29	0.0006701	PRDM7	ENSG00000126856	.	.	.	.	.
17-8047287-AC-A	frameshift_variant	20.5	9.72006e-05	ALOX15B	ENSG00000179593	.	.	.	.	.
18-47034945-TC-T	frameshift_variant	18.61	0.000680404	TCEB3B	ENSG00000206181	.	.	.	.	.
19-11406432-A-ATCCACTTCTCCAGCCGCTGCGCC	frameshift_variant	34	0.000291281	RGL3	ENSG00000205517	.	.	.	.	.
2-70835707-G-A	stop_gained	38	0.000657895	CD207	ENSG00000116031	.	.	.	.	.
3-49903264-CG-C	frameshift_variant	3.176	0.000323102	MST1R	ENSG00000164078	Yes	.	.	.	.
3-52540448-CAGAA-C	frameshift_variant	34	.	SMIM4	ENSG00000168273	.	.	.	.	.
5-112843105-G-A	stop_gained	42	.	APC	ENSG00000134982	.	.	.	.	.
5-138951252-C-CA	frameshift_variant	34	3.23185e-05	SIL1	ENSG00000120725	.	.	.	.	.
6-70798666-GA-G	frameshift_variant	33	0.000450857	SMAP1	ENSG00000112305	.	Yes	.	.	.
6-99934481-GA-G	frameshift_variant	27.9	6.88089e-05	MCHR2	ENSG00000152034	.	.	.	.	.
12-132142124-G-A	stop_gained	46	0.0007424	DDX51	ENSG00000185163	.	.	.	.	.
14-73105898-AAGAG-A	frameshift_variant	34	.	RBM25	ENSG00000119707	.	.	.	.	.
19-48715335-CTT-C	frameshift_variant	22	.	MAMSTR	ENSG00000176909	.	.	.	.	.
19-48715338-G-GA	frameshift_variant	24.5	.	MAMSTR	ENSG00000176909	.	.	.	.	.
3-113658634-GT-G	frameshift_variant	23.4	0.000530504	USF3	ENSG00000176542	.	.	.	.	.
4-53453080-CAG-C	frameshift_variant	35	0.000725439	FIP1L1	ENSG00000145216	.	.	.	.	.
11-59124903-CA-C	frameshift_variant	13.7	0.000674082	FAM111B	ENSG00000189057	.	.	.	.	.
11-99819752-C-CAACTGAGGAACCAGGCATTA	frameshift_variant&stop_gained	34	.	CNTN5	ENSG00000149972	.	.	.	.	.
12-26400135-G-T	stop_gained	47	.	ITPR2	ENSG00000123104	.	.	.	.	.
14-30605565-T-TA	frameshift_variant	27.3	0.000386915	G2E3	ENSG00000092140	.	.	.	.	.
19-920718-C-A	stop_gained	24.6	0.000420875	KISS1R	ENSG00000116014	.	.	.	.	.
19-8888884-T-TC	frameshift_variant	29	0.0002711	MUC16	ENSG00000181143	.	.	.	.	.
20-45208253-AAGAG-A	frameshift_variant	17.98	0.000227243	SEMG1	ENSG00000124233	Yes	.	.	.	.
4-25369141-GC-G	frameshift_variant	27	0.0008739	ZCCHC4	ENSG00000168228	.	.	.	.	.
5-256368-CTT-C	frameshift_variant	27	0.000165267	SDHA	ENSG00000073578	.	.	.	.	.
8-10610142-G-GCACCC	frameshift_variant	.	.	RP1L1	ENSG00000183638	.	.	.	.	.
16-66818599-G-A	stop_gained	37	3.24002e-05	NAE1	ENSG00000159593	.	.	.	.	.
16-72788687-G-GCT	frameshift_variant	34	0.000194414	ZFHX3	ENSG00000140836	.	.	.	.	.
16-72788692-G-GA	frameshift_variant	33	0.000194351	ZFHX3	ENSG00000140836	.	.	.	.	.
2-130155147-G-A	stop_gained	42	3.25478e-05	SMPD4	ENSG00000136699	.	.	.	.	.
5-76832914-C-T	stop_gained	38	0.000581208	F2RL1	ENSG00000164251	Yes	Yes	Yes	.	Yes
8-124119658-C-A	stop_gained	37	3.22914e-05	FER1L6	ENSG00000214814	.	.	.	.	.
X-136879426-ATG-A	frameshift_variant&start_lost	.	0.000261165	RBMX	ENSG00000147274	.	.	.	.	.
11-3667424-G-GGCGGCGCA	frameshift_variant	35	3.24444e-05	CHRNA10	ENSG00000129749	.	.	.	.	.
16-13926749-TGGCCAA-T	frameshift_variant&splice_donor_variant&splice_region_variant&intron_variant	22.1	0.000451904	ERCC4	ENSG00000175595	.	.	.	.	.
16-88611283-CGA-C	frameshift_variant	33	0	ZC3H18	ENSG00000158545	.	.	.	.	.
19-45353295-TAA-T	frameshift_variant	35	0.000259101	ERCC2	ENSG00000104884	Yes	Yes	.	.	.
22-35265581-AAG-A	frameshift_variant	34	6.61682e-05	HMGXB4	ENSG00000100281	.	.	.	.	.
3-48565636-G-A	stop_gained	52	3.23373e-05	COL7A1	ENSG00000114270	.	.	.	.	.
4-112587491-CTCTG-C	frameshift_variant	21.5	0.000678207	ZGRF1	ENSG00000138658	.	.	.	.	.
7-100992107-C-A	stop_gained	23.9	3.23164e-05	MUC12	ENSG00000205277	.	.	.	.	.
1-248273809-CT-C	frameshift_variant	20.4	3.23164e-05	OR2T33	ENSG00000177212	.	.	.	.	.
10-22318132-CAG-C	frameshift_variant	24.4	.	COMMD3	ENSG00000148444	.	.	.	.	.
19-4327136-C-A	stop_gained	39	.	STAP2	ENSG00000178078	.	.	.	.	.
2-46480748-AG-A	frameshift_variant	27.6	9.74216e-05	TMEM247	ENSG00000284701	.	.	.	.	.
2-240554959-AC-A	frameshift_variant	34	.	ANKMY1	ENSG00000144504	.	.	.	.	.
20-13279827-A-AC	frameshift_variant	29.3	.	ISM1	ENSG00000101230	.	.	.	.	.
20-46550558-C-T	start_lost	17.45	0.000548812	OCSTAMP	ENSG00000149635	Yes	Yes	.	.	.
22-19852013-AG-A	frameshift_variant	17.44	.	C22orf29	ENSG00000215012	.	.	.	.	.
5-159203633-CT-C	frameshift_variant	5.299	0.000707567	RNF145	ENSG00000145860	.	.	.	.	.
6-20128745-G-A	stop_gained	39	.	MBOAT1	ENSG00000172197	.	.	.	.	.
6-26216641-C-A	start_lost	19.76	0.000129132	HIST1H2BG	ENSG00000273802	.	.	.	.	.
8-85448103-C-T	stop_gained	40	.	CA3	ENSG00000164879	.	.	.	.	.
8-100706997-G-GGATGAGGT	splice_acceptor_variant&intron_variant	35	3.23666e-05	PABPC1	ENSG00000070756	.	.	.	.	.
1-1228494-CCGGCTCCGCCG-C	frameshift_variant	34	3.23081e-05	SDF4	ENSG00000078808	.	.	.	.	.
1-11066736-G-T	stop_gained	42	.	EXOSC10	ENSG00000171824	.	.	.	.	.
1-197902733-G-A	stop_gained	33	0.000161907	C1orf53	ENSG00000203724	.	.	.	.	.
14-92071052-G-GCTGCTGCTGC	frameshift_variant&splice_region_variant	33	.	ATXN3	ENSG00000066427	.	.	.	.	.
16-29779612-C-T	stop_gained	36	3.23478e-05	ZG16	ENSG00000174992	.	.	.	.	.
2-232527436-G-A	stop_gained	46	.	CHRND	ENSG00000135902	.	.	.	.	.
22-39100296-CG-C	frameshift_variant	16	0.000881374	APOBEC3H	ENSG00000100298	Yes	.	.	.	.
5-116015368-T-TA	frameshift_variant	21	.	LVRN	ENSG00000172901	.	.	.	.	.
5-116015369-T-TATATATATATATG	frameshift_variant	24.7	.	LVRN	ENSG00000172901	.	.	.	.	.
1-3625169-GGGGGGCGGCC-G	frameshift_variant	28.2	3.336e-05	TPRG1L	ENSG00000158109	.	.	.	.	.
10-76970027-CT-C	frameshift_variant	34	9.91932e-05	KCNMA1	ENSG00000156113	.	.	.	.	.
11-47667607-A-AT	frameshift_variant	16.99	0.000323562	AGBL2	ENSG00000165923	.	.	.	.	.
3-33058122-GC-G	frameshift_variant	25.6	3.22956e-05	GLB1	ENSG00000170266	Yes	.	.	Yes	.
3-108394154-GT-G	frameshift_variant&splice_region_variant	25.4	0.000129132	MYH15	ENSG00000144821	.	.	.	.	.
1-158607240-CTT-C	frameshift_variant	23.3	0.000161572	OR10Z1	ENSG00000198967	.	.	.	.	.
19-1506784-C-CG	frameshift_variant	20.9	9.79368e-05	ADAMTSL5	ENSG00000185761	.	.	.	.	.
19-21424073-C-T	stop_gained	32	6.50068e-05	ZNF493	ENSG00000196268	.	.	.	.	.
2-203130462-G-T	stop_gained	42	0.0004599	NBEAL1	ENSG00000144426	.	.	.	.	.
5-140367479-G-A	stop_gained	36	0.000290998	SLC4A9	ENSG00000113073	.	.	.	.	.
6-41228868-G-A	stop_gained	23.5	0.000258632	TREML4	ENSG00000188056	Yes	.	.	.	.
7-151024130-T-TG	frameshift_variant	19.31	9.80969e-05	ATG9B	ENSG00000181652	.	.	.	.	.
9-38595791-G-A	stop_gained	34	3.2352e-05	ANKRD18A	ENSG00000180071	.	.	.	.	.
1-26188286-GC-G	frameshift_variant	19.53	.	CNKSR1	ENSG00000142675	.	.	.	.	.
11-119188823-C-T	stop_gained	37	0.000614131	PDZD3	ENSG00000172367	.	.	.	.	.
12-121823344-CAGCCA-C	frameshift_variant	33	0.000259163	SETD1B	ENSG00000139718	.	.	.	.	.
14-76809626-G-A	stop_gained	40	0.000452957	ANGEL1	ENSG00000013523	.	.	.	.	.
17-60663182-C-CT	frameshift_variant	34	.	PPM1D	ENSG00000170836	.	.	.	.	.
2-10065905-CAG-C	frameshift_variant&splice_region_variant	23	0.000387772	CYS1	ENSG00000205795	.	.	.	.	.
3-149084877-C-T	stop_gained	38	0.000193999	HLTF	ENSG00000071794	.	.	.	.	.
5-173609434-C-CTGAA	splice_acceptor_variant&intron_variant	34	0.000929	BOD1	ENSG00000145919	.	.	.	.	.
X-13319495-C-T	splice_donor_variant&intron_variant	0.549	0.000460872	GS1-600G8.3	nd	.	.	.	.	.
11-62791789-CG-C	frameshift_variant	19.45	3.22935e-05	TMEM223	ENSG00000168569	.	.	.	.	.
14-92071052-G-GCTGCTGCTGCTGCTGC	frameshift_variant&splice_region_variant	33	0.000166923	ATXN3	ENSG00000066427	.	.	.	.	.
4-102063126-GA-G	frameshift_variant	32	9.69807e-05	BANK1	ENSG00000153064	Yes	.	.	.	Yes
6-43640153-C-T	stop_gained	37	.	MAD2L1BP	ENSG00000124688	.	.	.	.	.
6-63720694-TAATTTTGCCAACAAAATTGG-T	frameshift_variant	34	6.46663e-05	EYS	ENSG00000188107	.	.	.	.	.
1-93207282-C-T	stop_gained	36	3.24149e-05	CCDC18	ENSG00000122483	.	.	.	.	.
19-1430253-A-AG	frameshift_variant	34	0	DAZAP1	ENSG00000071626	.	.	.	.	.
2-96327592-TG-T	frameshift_variant	34	6.47375e-05	ITPRIPL1	ENSG00000198885	.	.	.	.	Yes
8-100706997-G-GGATGAGGTCTGGCACC	splice_acceptor_variant&intron_variant	35	.	PABPC1	ENSG00000070756	.	.	.	.	.
1-206097834-GAC-G	frameshift_variant&splice_region_variant	21.2	.	C1orf186	ENSG00000263961	Yes	Yes	.	.	.
10-70753963-C-T	stop_gained	45	.	ADAMTS14	ENSG00000138316	.	.	.	.	.
14-77027446-TGCTGTTGC-T	frameshift_variant	21.9	0.000764891	IRF2BPL	ENSG00000119669	.	.	.	.	.
14-94567145-CGT-C	frameshift_variant	23.7	0.000322831	SERPINA4	ENSG00000100665	.	.	.	.	.
15-41536215-G-A	stop_gained	38	0.000129324	RPAP1	ENSG00000103932	.	.	.	.	.
2-216081740-A-G	start_lost	20.7	0.000743711	PECR	ENSG00000115425	.	.	.	.	.
4-8441116-C-A	stop_gained	26.2	0.0006374	TRMT44	ENSG00000155275	.	.	.	.	.
1-6206538-G-A	start_lost&splice_region_variant	26.3	.	RNF207	ENSG00000158286	.	.	.	.	.
1-156581806-C-T	stop_gained	39	3.22997e-05	TTC24	ENSG00000187862	.	.	.	.	.
11-62831112-T-TG	frameshift_variant	28.2	.	STX5	ENSG00000162236	.	.	.	.	.
11-123976728-G-A	stop_gained	24.8	.	OR10S1	ENSG00000196248	.	.	.	.	.
14-92071010-C-CTGCTGCTGCTGCTGCTG	frameshift_variant	18.68	.	ATXN3	ENSG00000066427	.	.	.	.	.
14-104946537-TCA-T	frameshift_variant	23.4	3.26328e-05	AHNAK2	ENSG00000185567	.	.	.	.	.
15-41572564-T-TAACCTACCCCTCCAGACCCTGATCCG	splice_donor_variant&intron_variant	35	0.000196967	TYRO3	ENSG00000092445	Yes	Yes	Yes	.	Yes
18-9256120-TAAAG-T	frameshift_variant	32	.	ANKRD12	ENSG00000101745	.	.	.	.	.
19-18264536-G-A	stop_gained	37	0.000129308	KIAA1683	ENSG00000130518	.	.	.	.	.
2-102718987-C-T	stop_gained	38	.	MFSD9	ENSG00000135953	.	.	.	.	.
22-35265550-GA-G	frameshift_variant	34	0.000113293	HMGXB4	ENSG00000100281	.	.	.	.	.
5-10748254-G-A	stop_gained	36	.	DAP	ENSG00000112977	.	.	.	.	.
7-98910222-CACCT-C	frameshift_variant	22.4	0.000207182	TRRAP	ENSG00000196367	.	.	.	.	.
7-140355763-G-A	stop_gained&splice_region_variant	48	.	SLC37A3	ENSG00000157800	.	.	.	.	.
8-94253098-G-A	stop_gained	44	.	GEM	ENSG00000164949	Yes	.	.	.	.
1-6219261-AAGAG-A	frameshift_variant	25.9	.	RNF207	ENSG00000158286	.	.	.	.	.
17-11894389-C-T	stop_gained	40	.	DNAH9	ENSG00000007174	.	.	.	.	.
20-4869922-TG-T	frameshift_variant	25.2	0.000114943	SLC23A2	ENSG00000089057	.	.	.	.	.
3-37999420-AC-A	frameshift_variant	26.8	0.000808486	VILL	ENSG00000136059	.	.	.	.	.
7-98910222-CACCTCCA-C	frameshift_variant	24.6	0.000345304	TRRAP	ENSG00000196367	.	.	.	.	.
1-40092462-A-AT	frameshift_variant	34	3.23436e-05	PPT1	ENSG00000131238	Yes	.	.	.	.
1-75932094-TA-T	frameshift_variant	25.9	0.00029066	ASB17	ENSG00000154007	.	.	.	.	.
1-108937179-ATC-A	frameshift_variant	24.8	.	CLCC1	ENSG00000121940	.	.	.	.	.
1-114994979-G-GA	frameshift_variant	34	.	SYCP1	ENSG00000198765	.	.	.	.	.
10-48810606-AC-A	frameshift_variant	33	.	WDFY4	ENSG00000128815	Yes	.	.	.	Yes
10-48810611-T-TG	frameshift_variant	29.4	.	WDFY4	ENSG00000128815	Yes	.	.	.	Yes
12-50843124-CGGAG-C	frameshift_variant	20.3	0	TMPRSS12	ENSG00000186452	.	.	.	.	.
13-33823925-TA-T	frameshift_variant	34	6.83013e-05	RFC3	ENSG00000133119	.	.	.	.	.
14-24428844-G-A	stop_gained	36	9.75483e-05	CBLN3	ENSG00000139899	.	.	.	.	.
19-58067337-C-CCAAT	frameshift_variant	26.2	0.000839631	ZNF135	ENSG00000176293	.	.	.	.	.
4-122318152-T-G	stop_gained	44	.	KIAA1109	ENSG00000138688	.	.	.	.	.
6-3019554-GAAGA-G	frameshift_variant	33	0.000129141	NQO2	ENSG00000124588	.	.	.	.	.
6-34246831-C-A	stop_gained	21.9	0.000194137	C6orf1	ENSG00000186577	.	.	.	.	.
6-110392924-G-A	stop_gained	35	.	DDO	ENSG00000203797	.	.	.	.	.
7-101087823-C-T	stop_gained	36	3.23625e-05	TRIM56	ENSG00000169871	Yes	.	.	.	.
8-100706997-GCTGCATTTTAAA-G	splice_acceptor_variant&splice_region_variant&intron_variant	32	.	PABPC1	ENSG00000070756	.	.	.	.	.
8-123768705-G-T	start_lost	25.9	3.24612e-05	FAM91A1	ENSG00000176853	.	.	.	.	.
1-53327841-CA-C	frameshift_variant	24.3	0.000886888	LRP8	ENSG00000157193	Yes	.	.	.	.
1-119513950-G-T	stop_gained	36	.	HSD3B1	ENSG00000203857	.	.	.	.	.
1-152223252-ATT-A	frameshift_variant	15.57	.	HRNR	ENSG00000197915	.	.	.	.	.
11-5778421-CA-C	frameshift_variant	18.15	0.000903098	OR52N5	ENSG00000181009	.	.	.	.	.
11-17574890-C-T	stop_gained	38	0.000678733	OTOG	ENSG00000188162	.	.	.	.	.
11-66975617-G-A	stop_gained	32	3.23394e-05	C11orf86	ENSG00000173237	.	.	.	.	.
11-67451597-C-CAGCTGTGG	frameshift_variant	18.8	0.000769	GPR152	ENSG00000175514	.	.	.	.	.
15-41561310-G-GC	splice_donor_variant&intron_variant	38	0	TYRO3	ENSG00000092445	Yes	Yes	Yes	.	Yes
16-2967891-C-A	stop_gained	37	.	KREMEN2	ENSG00000131650	.	.	.	.	.
16-19714383-AT-A	frameshift_variant	17.06	6.95894e-05	KNOP1	ENSG00000103550	.	.	.	.	.
17-17793787-AGCAG-A	frameshift_variant	24.4	0.0009613	RAI1	ENSG00000108557	.	.	.	.	.
17-18637925-G-A	stop_gained	18.17	0.000291886	TBC1D28	ENSG00000189375	.	.	.	.	.
2-15942509-TC-T	frameshift_variant	22.3	.	MYCN	ENSG00000134323	.	.	.	.	.
2-102726966-C-T	stop_gained	40	0.000775946	MFSD9	ENSG00000135953	.	.	.	.	.
2-219418977-AGC-A	frameshift_variant	35	0	DES	ENSG00000175084	.	.	.	.	.
2-232847517-A-AG	frameshift_variant	24.3	0.000953	GIGYF2	ENSG00000204120	Yes	.	.	.	.
20-35631561-A-C	stop_gained	36	6.4658e-05	CPNE1	ENSG00000214078	.	.	.	.	.
6-16295116-A-AACTC	frameshift_variant	33	0.0007823	GMPR	ENSG00000137198	.	.	.	.	.
9-64411709-T-TA	frameshift_variant	11.94	.	ANKRD20A4	ENSG00000172014	.	.	.	.	.
10-62198389-AT-A	frameshift_variant	28.2	3.27504e-05	RTKN2	ENSG00000182010	.	Yes	.	.	.
11-32435209-GC-G	frameshift_variant	21.2	.	WT1	ENSG00000184937	.	.	.	.	.
12-101286378-GT-G	frameshift_variant	32	.	UTP20	ENSG00000120800	.	.	.	.	.
15-79898943-G-T	stop_gained	3.122	.	ST20	ENSG00000180953	.	.	.	.	.
18-36681495-CAG-C	frameshift_variant	35	3.29359e-05	FHOD3	ENSG00000134775	.	.	.	.	.
19-3575557-CGA-C	frameshift_variant	35	.	HMG20B	ENSG00000064961	.	.	.	.	.
3-139006266-C-A	start_lost	11.68	.	PRR23A	ENSG00000206260	.	.	.	.	.
3-160438579-C-CT	frameshift_variant	0.961	.	TRIM59	ENSG00000213186	Yes	.	.	.	.
3-194672105-G-A	stop_gained	39	0.000226011	LSG1	ENSG00000041802	.	.	.	.	.
4-1025266-C-CCA	frameshift_variant	33	.	FGFRL1	ENSG00000127418	.	.	.	.	.
4-15936554-CT-C	frameshift_variant	16.67	3.24886e-05	FGFBP1	ENSG00000137440	.	.	.	.	.
4-144114715-A-C	stop_gained	27.3	.	GYPA	ENSG00000170180	.	.	.	.	.
6-18122445-G-T	stop_gained	37	.	NHLRC1	ENSG00000187566	.	.	.	.	.
7-140674079-TGA-T	frameshift_variant	23.7	0.000904159	ADCK2	ENSG00000133597	.	.	.	.	.
X-100407506-CG-C	frameshift_variant	.	.	PCDH19	ENSG00000165194	.	.	.	.	.
1-113886539-G-A	stop_gained&splice_region_variant	36	0.000451934	BCL2L15	ENSG00000188761	.	.	.	.	.
12-2834758-G-A	stop_gained	35	0.000583582	NRIP2	ENSG00000053702	.	.	.	.	.
16-29813694-GC-G	frameshift_variant	29.1	3.36496e-05	PRRT2	ENSG00000167371	.	.	.	.	.
17-41189991-AC-A	frameshift_variant	16.69	9.71628e-05	KRTAP9-1	ENSG00000240542	.	.	.	.	.
19-35358892-T-C	start_lost	17.56	.	FFAR3	ENSG00000185897	Yes	.	Yes	.	.
3-8913706-G-A	stop_gained	40	.	RAD18	ENSG00000070950	.	.	.	.	.
4-9211530-GC-G	frameshift_variant	22.4	0.000466853	USP17L10	ENSG00000231396	.	.	.	.	.
1-161526497-TG-T	frameshift_variant	24.1	.	HSPA6	ENSG00000173110	Yes	.	.	.	.
10-113165557-G-GA	frameshift_variant	36	.	TCF7L2	ENSG00000148737	.	.	.	.	.
12-66138156-T-TA	frameshift_variant	32	.	TMBIM4	ENSG00000155957	.	.	.	.	.
15-59085747-C-T	stop_gained	43	3.23039e-05	RNF111	ENSG00000157450	.	.	.	.	.
16-29809684-T-TG	frameshift_variant	18.05	3.26009e-05	MAZ	ENSG00000103495	.	.	.	.	.
17-28326780-G-GA	frameshift_variant&stop_lost	32	.	TMEM97	ENSG00000109084	.	.	.	.	.
19-619976-G-T	stop_gained	49	.	POLRMT	ENSG00000099821	.	.	.	.	.
19-8888859-ACT-A	frameshift_variant	35	0.0008537	MUC16	ENSG00000181143	.	.	.	.	.
19-9467341-G-A	stop_gained	34	3.22872e-05	ZNF560	ENSG00000198028	.	.	.	.	.
19-29615276-G-T	stop_gained	44	3.37541e-05	POP4	ENSG00000105171	.	.	.	.	.
19-47886132-G-T	stop_gained	35	.	SULT2A1	ENSG00000105398	.	.	.	.	.
2-85344669-AG-A	frameshift_variant	25	3.23102e-05	RETSAT	ENSG00000042445	.	.	.	.	.
3-125110229-TG-T	frameshift_variant	34	3.23248e-05	SLC12A8	ENSG00000221955	.	.	.	.	.
3-184283835-TG-T	frameshift_variant	31	.	ECE2	ENSG00000145194	.	.	.	.	.
4-186252074-AGT-A	frameshift_variant	34	3.22997e-05	KLKB1	ENSG00000164344	.	.	Yes	.	.
5-134411842-C-A	stop_gained	35	.	CDKN2AIPNL	ENSG00000237190	.	.	.	.	.
5-141345818-CAG-C	frameshift_variant	32	0.000290829	PCDHGA3	ENSG00000254245	.	.	.	.	.
6-150865873-GC-G	frameshift_variant	20.8	.	MTHFD1L	ENSG00000120254	.	.	.	.	.
9-37357252-GA-G	frameshift_variant	27.9	0.000100134	ZCCHC7	ENSG00000147905	.	.	.	.	.
9-77922179-G-T	stop_gained	39	.	GNAQ	ENSG00000156052	.	.	.	.	.
1-8360257-AC-A	frameshift_variant	15.34	.	RERE	ENSG00000142599	.	.	.	.	.
1-13392226-C-G	stop_gained	34	0.000490677	PRAMEF17	ENSG00000204479	.	.	.	.	.
1-156581693-AG-A	frameshift_variant	24.6	6.45828e-05	TTC24	ENSG00000187862	.	.	.	.	.
12-8773761-G-T	stop_gained	45	.	RIMKLB	ENSG00000166532	.	.	.	.	.
14-92071052-G-GCTGCTGCTGCTGCTGCTGC	frameshift_variant&splice_region_variant	33	.	ATXN3	ENSG00000066427	.	.	.	.	.
15-57452160-AAG-A	frameshift_variant	32	.	CGNL1	ENSG00000128849	.	.	.	.	.
2-240888388-C-CG	frameshift_variant	26.1	.	C2orf54	ENSG00000172478	.	.	.	.	.
20-290589-A-T	splice_donor_variant&intron_variant	33	0.0007161	C20orf96	ENSG00000196476	.	.	.	.	.
4-55370080-TTTTTG-T	frameshift_variant&stop_lost	33	0.000516396	SRD5A3	ENSG00000128039	.	.	.	.	.
5-52910189-G-T	stop_gained	40	.	ITGA1	ENSG00000213949	Yes	.	.	Yes	.
6-26204726-C-T	stop_gained	42	.	HIST1H4E	ENSG00000276966	.	.	.	.	.
6-99488256-C-A	stop_gained	39	0.000581395	USP45	ENSG00000123552	.	.	.	.	.
1-152302822-T-A	stop_gained	34	0.000871643	FLG	ENSG00000143631	.	.	.	.	.
1-182903064-CT-C	frameshift_variant	32	.	SHCBP1L	ENSG00000157060	.	.	.	.	.
10-86663760-AC-A	frameshift_variant	17.07	.	OPN4	ENSG00000122375	.	.	.	.	.
11-128935596-G-A	stop_gained	33	3.23018e-05	TP53AIP1	ENSG00000120471	.	.	.	.	.
15-89806139-CG-C	frameshift_variant	6.86	3.23332e-05	ANPEP	ENSG00000166825	.	.	.	.	.
16-582958-TG-T	frameshift_variant	34	.	PIGQ	ENSG00000007541	.	.	.	.	.
17-7329241-G-GC	frameshift_variant	26.9	0.000398195	NEURL4	ENSG00000215041	.	.	.	.	.
17-12974255-GC-G	frameshift_variant	17.18	.	ARHGAP44	ENSG00000006740	.	.	.	.	.
17-67903834-CA-C	frameshift_variant	34	7.227e-05	BPTF	ENSG00000171634	.	.	.	.	.
19-13817270-AC-A	frameshift_variant	24.2	.	ZSWIM4	ENSG00000132003	.	.	.	.	.
19-22392634-T-A	stop_gained	24.2	3.22893e-05	ZNF98	ENSG00000197360	.	.	.	.	.
2-9849441-T-TA	frameshift_variant	32	.	TAF1B	ENSG00000115750	.	.	.	.	.
2-17716858-AT-A	frameshift_variant	29.6	3.27912e-05	SMC6	ENSG00000163029	.	.	.	.	.
2-134867639-C-T	stop_gained	37	3.22831e-05	ACMSD	ENSG00000153086	.	.	.	.	.
2-169662312-CTCTTT-C	frameshift_variant	26.9	.	CCDC173	ENSG00000154479	.	.	.	.	.
20-34995420-CTGAG-C	frameshift_variant	34	.	MYH7B	ENSG00000078814	.	.	.	.	.
22-29263854-GC-G	frameshift_variant	32	0.000613695	RHBDD3	ENSG00000100263	Yes	.	Yes	.	Yes
3-40532251-C-T	stop_gained	35	.	ZNF621	ENSG00000172888	.	.	.	.	.
3-101565164-CA-C	frameshift_variant	8.427	0.000421159	TRMT10C	ENSG00000174173	.	.	.	.	.
3-108410712-G-A	stop_gained	35	.	MYH15	ENSG00000144821	.	.	.	.	.
4-185374363-A-T	stop_gained	36	3.22893e-05	LRP2BP	ENSG00000109771	.	.	.	.	.
4-186274193-G-T	stop_gained	36	0.00032281	F11	ENSG00000088926	.	.	.	.	.
5-141173919-G-T	stop_gained	36	3.22935e-05	PCDHB7	ENSG00000113212	.	.	.	.	.
5-177539138-CG-C	frameshift_variant	13.09	.	FAM193B	ENSG00000146067	.	.	.	.	.
8-119067284-G-T	start_lost	23.3	.	COLEC10	ENSG00000184374	Yes	.	.	.	.
9-127507126-G-A	stop_gained	38	.	FAM129B	ENSG00000136830	.	.	.	.	.
1-2055507-CAT-C	frameshift_variant	32	0.000193849	PRKCZ	ENSG00000067606	Yes	Yes	Yes	.	Yes
1-36099005-CG-C	frameshift_variant	0.118	.	COL8A2	ENSG00000171812	.	.	.	.	.
10-46550687-CG-C	frameshift_variant	18.92	.	GPRIN2	ENSG00000204175	.	.	.	.	.
13-49661072-TA-T	frameshift_variant	21.1	.	EBPL	ENSG00000123179	.	.	.	.	.
17-43499957-AC-A	frameshift_variant	27	.	DHX8	ENSG00000067596	.	.	.	.	.
19-43614151-C-G	stop_gained	35	3.22893e-05	SRRM5	ENSG00000226763	.	.	.	.	.
2-202190196-TA-T	frameshift_variant	21.4	3.4459e-05	KIAA2012	ENSG00000182329	.	.	.	.	.
20-38239606-C-A	stop_gained	34	.	KIAA1755	ENSG00000149633	.	.	.	.	.
21-28966883-A-AT	frameshift_variant	16.54	.	LTN1	ENSG00000198862	.	.	.	.	.
7-31658299-CT-C	frameshift_variant	3.866	.	CCDC129	ENSG00000180347	.	.	.	.	.
11-47625741-A-AAATC	splice_acceptor_variant&intron_variant	28.6	0.000130344	MTCH2	ENSG00000109919	.	.	.	.	.
11-57476478-AGC-A	frameshift_variant	34	.	RTN4RL2	ENSG00000186907	.	.	.	.	.
12-107734281-CAG-C	frameshift_variant	34	0.000903576	PRDM4	ENSG00000110851	.	.	.	.	.
15-89315318-C-T	stop_gained	36	0.000129166	FANCI	ENSG00000140525	.	.	.	.	.
16-71986345-ATGGTGAGCTGTGTTATCACAGGGAGAGGC-A	frameshift_variant	23.2	0.0003942	PKD1L3	ENSG00000277481	.	.	.	.	.
18-58747405-G-GTTTTTT	stop_gained&disruptive_inframe_insertion&splice_region_variant	35	.	MALT1	ENSG00000172175	Yes	Yes	.	.	Yes
19-1009394-CG-C	frameshift_variant	16.04	6.54579e-05	GRIN3B	ENSG00000116032	.	.	.	.	.
19-8731245-TGTCCCATG-T	frameshift_variant	23.3	9.69807e-05	OR2Z1	ENSG00000181733	.	.	.	.	.
19-12766207-C-CT	frameshift_variant	34	.	HOOK2	ENSG00000095066	.	.	.	.	.
2-151501423-G-A	stop_gained	46	0.000646204	NEB	ENSG00000183091	.	.	.	.	.
21-41473333-G-T	stop_gained	36	.	TMPRSS2	ENSG00000184012	.	.	.	.	.
3-94126468-C-A	stop_gained	33	.	NSUN3	ENSG00000178694	.	.	.	.	.
8-145054038-C-T	stop_gained	27.8	.	C8orf33	ENSG00000182307	.	.	.	.	.
X-150750796-CT-C	frameshift_variant	.	.	MTMR1	ENSG00000063601	.	.	.	.	.
1-32014128-CG-C	frameshift_variant	34	.	KHDRBS1	ENSG00000121774	Yes	.	.	.	.
1-103533844-G-GA	frameshift_variant&splice_region_variant	34	.	RNPC3	ENSG00000185946	.	.	.	.	.
1-182586332-CCTTT-C	frameshift_variant	22	0.000193673	RNASEL	ENSG00000135828	.	.	.	.	.
10-110133591-CA-C	frameshift_variant	34	.	ADD3	ENSG00000148700	.	.	.	.	.
11-116836078-GGC-G	frameshift_variant	19.48	.	APOA1	ENSG00000118137	Yes	.	Yes	.	.
11-119194935-G-A	stop_gained	35	.	CCDC153	ENSG00000248712	.	.	.	.	.
15-59207027-T-A	stop_gained	34	.	LDHAL6B	ENSG00000171989	.	.	.	.	.
16-2929944-G-T	stop_gained	36	0.000323269	FLYWCH1	ENSG00000059122	.	.	.	.	.
17-7933081-T-G	start_lost	34	.	CNTROB	ENSG00000170037	.	.	.	.	.
18-63638056-CAT-C	frameshift_variant	2.257	0.000355619	SERPINB4	ENSG00000206073	Yes	.	.	.	Yes
19-49022911-G-T	stop_gained	34	0.000545517	CGB3	ENSG00000104827	.	.	.	.	.
20-3692865-C-A	stop_gained	38	3.22977e-05	SIGLEC1	ENSG00000088827	.	.	Yes	.	.
20-19889569-TC-T	frameshift_variant	17.09	.	RIN2	ENSG00000132669	.	.	.	.	.
22-46397830-T-TC	frameshift_variant	34	.	CELSR1	ENSG00000075275	.	.	.	.	.
6-99613648-GC-G	frameshift_variant	21.3	.	PRDM13	ENSG00000112238	.	.	.	.	.
7-108565081-AT-A	frameshift_variant	20.9	9.82704e-05	THAP5	ENSG00000177683	.	.	.	.	.
7-158869908-G-A	stop_gained&splice_region_variant	50	.	WDR60	ENSG00000126870	.	.	.	.	.
9-110303682-C-G	stop_lost	6.257	0.000710319	TXNDC8	ENSG00000204193	.	.	.	.	.
9-137200476-AGCCGCGCCCCC-A	frameshift_variant	29.6	0.000158378	TPRN	ENSG00000176058	.	.	.	.	.
X-135287736-G-A	stop_gained	.	0.000275255	ZNF75D	ENSG00000186376	.	.	.	.	.
11-1247990-G-GCA	frameshift_variant	21.2	0.000330688	MUC5B	ENSG00000117983	.	.	.	.	.
11-1247991-AGT-A	frameshift_variant	19.01	0.000339259	MUC5B	ENSG00000117983	.	.	.	.	.
16-70128828-C-T	stop_gained	36	0.000258348	PDPR	ENSG00000090857	.	.	.	.	.
18-14524936-C-CTT	frameshift_variant	18.56	.	POTEC	ENSG00000183206	.	.	.	.	.
1-36098996-CG-C	frameshift_variant	8.87	.	COL8A2	ENSG00000171812	.	.	.	.	.
10-95194495-C-T	stop_gained	26	9.68179e-05	ACSM6	ENSG00000173124	.	.	.	.	.
11-2412824-TG-T	frameshift_variant	26.1	6.47459e-05	TRPM5	ENSG00000070985	.	.	.	.	.
11-82900247-G-T	stop_gained	38	.	PRCP	ENSG00000137509	Yes	.	Yes	.	.
11-105008959-C-CT	frameshift_variant	12.81	.	CASP5	ENSG00000137757	.	.	Yes	.	.
12-57047664-ACACTGGTCTCGGTC-A	frameshift_variant	36	.	MYO1A	ENSG00000166866	.	.	.	.	.
14-92071010-C-CTGCTGCTGCTGCTGCTGCTG	frameshift_variant	18.57	.	ATXN3	ENSG00000066427	.	.	.	.	.
14-92071042-T-TGC	frameshift_variant	24.4	0.000166378	ATXN3	ENSG00000066427	.	.	.	.	.
14-92071043-T-TGC	frameshift_variant	22.2	0.000611396	ATXN3	ENSG00000066427	.	.	.	.	.
15-49972726-G-A	stop_gained	34	0.000290998	ATP8B4	ENSG00000104043	.	.	.	Yes	.
15-55467043-AT-A	frameshift_variant	21.2	3.3117e-05	DYX1C1	ENSG00000256061	.	.	.	.	.
17-50999679-CT-C	frameshift_variant	34	.	SPAG9	ENSG00000008294	.	.	.	.	.
19-52841224-C-CATGTGTAAGGTTTCTCTCCAGTGTG	frameshift_variant	22	9.69243e-05	ZNF468	ENSG00000204604	.	.	.	.	.
2-231593747-G-GGTACATGT	frameshift_variant	24.6	0.0009414	C2orf57	ENSG00000177673	.	.	.	.	.
2-231593750-A-AT	frameshift_variant	18.95	0.0009306	C2orf57	ENSG00000177673	.	.	.	.	.
2-231593759-A-AC	frameshift_variant	20.4	0.0009304	C2orf57	ENSG00000177673	.	.	.	.	.
3-38701894-G-T	stop_gained	38	.	SCN10A	ENSG00000185313	.	.	.	.	.
4-139889931-TGCTGCTGCTGCTGC-T	frameshift_variant	24.1	4.679e-05	MAML3	ENSG00000196782	.	.	.	.	.
5-157342901-AC-A	frameshift_variant	19.55	.	FNDC9	ENSG00000172568	.	.	.	.	.
7-680643-C-CG	frameshift_variant	26.4	3.23604e-05	PRKAR1B	ENSG00000188191	.	.	.	.	.
19-8902218-A-AG	frameshift_variant	34	4.389e-05	MUC16	ENSG00000181143	.	.	.	.	.
19-8902221-AG-A	frameshift_variant&splice_region_variant	35	5.67e-05	MUC16	ENSG00000181143	.	.	.	.	.
1-54139645-T-TG	frameshift_variant	1.181	.	CDCP2	ENSG00000157211	.	.	.	.	.
11-99819753-T-TGAGGAACCAGGCATTATTTTG	stop_gained&disruptive_inframe_insertion	34	.	CNTN5	ENSG00000149972	.	.	.	.	.
12-122986046-GC-G	frameshift_variant	5.655	.	PITPNM2	ENSG00000090975	.	.	.	.	.
17-76018976-G-A	stop_gained	38	3.24254e-05	EVPL	ENSG00000167880	Yes	.	.	.	.
2-63947445-GCTTT-G	frameshift_variant	35	.	VPS54	ENSG00000143952	.	Yes	Yes	.	.
3-25783376-TGCCGCCGCCGCCATGCTTGAGCGCCAGCGGGC-T	frameshift_variant&start_lost	22.9	.	NGLY1	ENSG00000151092	.	.	.	.	.
7-975459-CG-C	frameshift_variant	33	.	COX19	ENSG00000240230	.	.	.	.	.
7-151036601-CAG-C	frameshift_variant	35	3.23373e-05	ABCB8	ENSG00000197150	.	.	.	.	.
1-12893265-CA-C	frameshift_variant	21.4	.	PRAMEF10	ENSG00000187545	.	.	.	.	.
14-52470644-GCA-G	frameshift_variant	34	3.22977e-05	TXNDC16	ENSG00000087301	.	.	.	.	.
19-41433376-C-T	stop_gained	40	.	ATP5SL	ENSG00000105341	.	.	.	.	.
19-44156363-ACT-A	frameshift_variant	19.06	.	ZNF234	ENSG00000263002	.	.	.	.	.
6-7373855-G-A	stop_gained	34	3.22977e-05	CAGE1	ENSG00000164304	.	.	.	.	.
7-29888080-GA-G	frameshift_variant	24.1	3.22997e-05	WIPF3	ENSG00000122574	.	.	.	.	.
1-156735726-T-TA	frameshift_variant&stop_gained	33	.	RRNAD1	ENSG00000143303	.	.	.	.	.
1-186307628-CCT-C	frameshift_variant	19.14	.	PRG4	ENSG00000116690	Yes	.	.	.	.
12-44211308-C-T	stop_gained	46	.	TMEM117	ENSG00000139173	.	.	.	.	.
12-111598976-TGTTGCTGCTGCTGCTGCTGCTGCTGCTGC-T	frameshift_variant	27	0.0002405	ATXN2	ENSG00000204842	.	.	.	.	.
18-33333178-AT-A	frameshift_variant	9.795	0.000141074	CCDC178	ENSG00000166960	.	.	.	.	.
18-63335262-G-A	stop_gained	42	.	KDSR	ENSG00000119537	.	.	.	.	.
19-38356516-C-T	stop_gained	14.62	0.000388224	CATSPERG	ENSG00000099338	.	.	.	.	.
22-30103500-G-A	stop_gained&splice_region_variant	49	.	HORMAD2	ENSG00000176635	.	.	.	.	.
3-50286709-C-T	stop_gained	35	3.22956e-05	LSMEM2	ENSG00000179564	.	.	.	.	.
7-108079741-C-A	stop_gained	34	.	LAMB4	ENSG00000091128	.	.	.	.	.
8-100717888-C-CTTTACATGAAACGATGTTACAAAAAG	splice_acceptor_variant&intron_variant	35	.	PABPC1	ENSG00000070756	.	.	.	.	.
10-5204433-G-GA	frameshift_variant	25.1	.	AKR1C4	ENSG00000198610	.	.	.	.	.
12-103984920-G-GA	splice_donor_variant&intron_variant	38	0.0006776	TDG	ENSG00000139372	.	.	.	.	.
14-104952115-G-GT	frameshift_variant	18.18	0.000393185	AHNAK2	ENSG00000185567	.	.	.	.	.
14-104952120-TC-T	frameshift_variant	15.2	0.000393597	AHNAK2	ENSG00000185567	.	.	.	.	.
15-67279510-AAGGTAGGTAT-A	splice_donor_variant&splice_region_variant&intron_variant	34	9.68429e-05	IQCH	ENSG00000103599	.	.	.	.	.
19-52766429-TG-T	frameshift_variant	18.53	0.000387397	ZNF600	ENSG00000189190	.	.	.	.	.
2-27627592-G-A	stop_gained	34	0.000871924	CCDC121	ENSG00000176714	.	.	.	.	.
21-42123004-G-GCCAT	frameshift_variant	28.6	0.0009526	UMODL1	ENSG00000177398	.	.	.	.	.
7-64708641-G-GAA	frameshift_variant	21.2	.	ZNF107	ENSG00000196247	.	.	.	.	.
9-128275972-CACATCAG-C	frameshift_variant&start_lost	18.99	6.47626e-05	GOLGA2	ENSG00000167110	.	.	.	.	.
11-123942978-TG-T	frameshift_variant	24.5	3.23039e-05	OR6T1	ENSG00000181499	.	.	.	.	.
17-19283690-G-GA	frameshift_variant	31	.	EPN2	ENSG00000072134	.	.	.	.	.
17-19283692-CT-C	frameshift_variant	25.5	.	EPN2	ENSG00000072134	.	.	.	.	.
19-51627924-G-A	stop_gained	31	0.000872149	SIGLEC5	ENSG00000105501	.	.	.	Yes	.
4-44690781-CAG-C	frameshift_variant	34	0.000908442	GUF1	ENSG00000151806	.	.	.	.	.
5-35617998-A-G	start_lost	24.9	.	SPEF2	ENSG00000152582	.	.	.	.	.
5-35705791-CA-C	frameshift_variant	18	0	SPEF2	ENSG00000152582	.	.	.	.	.
5-95620806-GC-G	frameshift_variant	33	.	GPR150	ENSG00000178015	.	.	.	.	.
10-104380215-C-T	stop_gained	38	0.000129141	CFAP58	ENSG00000120051	.	.	.	.	.
11-63382198-CA-C	frameshift_variant	20.3	0.000887233	SLC22A9	ENSG00000149742	.	.	.	.	.
17-16027385-C-T	stop_gained	40	0.000129191	TTC19	ENSG00000011295	.	.	.	.	.
19-18436716-CCG-C	frameshift_variant	34	.	ISYNA1	ENSG00000105655	.	.	.	.	.
19-22759627-A-AG	frameshift_variant	16.6	0.000387372	ZNF99	ENSG00000213973	.	.	.	.	.
19-58351540-CT-C	frameshift_variant	12.07	.	A1BG	ENSG00000121410	Yes	.	.	.	.
22-26484037-G-GGGGAGAGA	frameshift_variant	18.24	0.000268402	SRRD	ENSG00000100104	.	.	.	.	.
3-56619785-CA-C	frameshift_variant	25	0.000129282	CCDC66	ENSG00000180376	.	.	.	.	.
4-38137292-A-AC	frameshift_variant	19.97	0.000161708	TBC1D1	ENSG00000065882	.	.	.	.	.
6-110442682-AG-A	frameshift_variant	22.1	.	SLC22A16	ENSG00000004809	.	.	.	.	.
8-33389160-G-A	stop_gained	36	3.22914e-05	FUT10	ENSG00000172728	.	Yes	.	.	.
8-86905127-CA-C	frameshift_variant	26.8	.	CNBD1	ENSG00000176571	.	.	.	.	.
1-44941522-C-CTTTT	frameshift_variant	34	0.000100455	EIF2B3	ENSG00000070785	Yes	.	.	.	.
1-62864118-C-T	stop_gained	36	9.73394e-05	ATG4C	ENSG00000125703	.	.	.	.	.
11-69005335-GC-G	frameshift_variant	23.8	.	MRGPRF	ENSG00000172935	.	.	.	.	.
15-41561310-G-GCCTGAAGTCA	splice_donor_variant&intron_variant	35	0.000203004	TYRO3	ENSG00000092445	Yes	Yes	Yes	.	Yes
19-57859034-G-T	stop_gained	25.5	0.000196143	ZNF587	ENSG00000198466	.	.	.	.	.
21-36230708-AT-A	frameshift_variant	33	6.45786e-05	DOPEY2	ENSG00000142197	.	.	.	.	.
3-38085431-G-GC	frameshift_variant	34	3.23353e-05	DLEC1	ENSG00000008226	.	.	.	.	.
6-99921057-GTT-G	frameshift_variant	32	.	MCHR2	ENSG00000152034	.	.	.	.	.
8-139988727-G-A	stop_gained&splice_region_variant	49	.	TRAPPC9	ENSG00000167632	.	.	.	.	.
1-1071872-C-CG	frameshift_variant	15.48	.	RNF223	ENSG00000237330	.	.	.	.	.
1-6249580-CG-C	frameshift_variant	12.81	.	GPR153	ENSG00000158292	.	.	.	.	.
1-152511769-C-T	stop_gained	34	0.0007361	LCE5A	ENSG00000186207	.	.	.	.	.
11-34146171-G-GA	frameshift_variant	33	0.00048409	NAT10	ENSG00000135372	.	.	.	.	.
14-59531889-G-GT	frameshift_variant	21.2	0.000420059	CCDC175	ENSG00000151838	.	.	.	.	.
17-48791558-G-GT	frameshift_variant	26.2	0.000355481	TTLL6	ENSG00000170703	.	.	.	.	.
19-11194510-ATCT-A	start_lost&conservative_inframe_deletion	21.4	0.000226361	KANK2	ENSG00000197256	.	.	.	.	.
2-208128452-C-CA	frameshift_variant	32	0.000581095	CRYGC	ENSG00000163254	.	.	.	.	.
21-45504511-CGGCCCCCCAGGCCCCCCA-C	frameshift_variant&splice_acceptor_variant&splice_region_variant&intron_variant	14.71	.	COL18A1	ENSG00000182871	.	.	.	.	.
X-102938028-GA-G	frameshift_variant	.	9.2993e-05	RAB40AL	ENSG00000102128	.	.	.	.	.
X-104012729-GT-G	frameshift_variant	.	0.000462129	H2BFWT	ENSG00000123569	.	.	.	.	.
11-58203204-T-C	stop_lost&splice_region_variant	12.59	.	OR1S2	ENSG00000197887	.	.	.	.	.
15-42387802-CA-C	frameshift_variant	15.06	0.000387347	CAPN3	ENSG00000092529	.	.	.	.	.
15-89737581-CT-C	frameshift_variant	31	0.000322997	WDR93	ENSG00000140527	.	.	.	.	.
19-22088136-GT-G	frameshift_variant	18.82	0.000891972	ZNF257	ENSG00000197134	.	.	.	.	.
19-32933457-G-A	stop_gained	34	.	CEP89	ENSG00000121289	.	.	.	.	.
2-38863398-G-A	stop_gained	38	0.00029066	DHX57	ENSG00000163214	.	.	.	.	.
20-32434638-A-AG	frameshift_variant	34	0.000295489	ASXL1	ENSG00000171456	Yes	Yes	.	.	.
3-49719025-G-GT	frameshift_variant	23.5	3.2306e-05	AMIGO3	ENSG00000176020	.	.	.	.	.
6-83195874-TAC-T	frameshift_variant	33	3.22768e-05	RWDD2A	ENSG00000013392	.	.	.	.	.
X-119017676-C-T	stop_gained	.	4.60978e-05	LONRF3	ENSG00000175556	.	.	.	.	.
10-127737386-GC-G	frameshift_variant	19.3	.	FOXI2	ENSG00000186766	.	.	.	.	.
15-84817038-C-A	stop_gained	4.395	0.000583015	ALPK3	ENSG00000136383	.	.	.	.	.
16-28342967-AGC-A	frameshift_variant	19.55	0.000414219	NPIPB6	ENSG00000198156	.	.	.	.	.
17-5560019-TTC-T	frameshift_variant	17.76	.	NLRP1	ENSG00000091592	Yes	.	Yes	.	.
2-19941796-A-C	stop_gained	40	0.000548741	WDR35	ENSG00000118965	.	.	.	.	.
3-143848321-A-C	start_lost	23.7	0.000193773	SLC9A9	ENSG00000181804	.	.	.	.	.
6-145735359-GCCGCGGTGCCGGCCGGCCTCAGGCGGACGGCA-G	frameshift_variant	27.7	3.60881e-05	EPM2A	ENSG00000112425	.	.	.	.	.
8-76983833-ACCACCTG-A	frameshift_variant	33	3.22914e-05	PEX2	ENSG00000164751	.	.	.	.	.
1-1435798-TGGCGCGGAGC-T	frameshift_variant&splice_region_variant	34	.	VWA1	ENSG00000179403	.	.	.	.	.
2-70979841-A-T	stop_gained	41	6.46037e-05	ANKRD53	ENSG00000144031	.	.	.	.	.
2-232522050-GC-G	frameshift_variant	25.4	9.72447e-05	PRSS56	ENSG00000237412	Yes	.	.	.	.
4-47899523-G-A	stop_gained	36	.	NFXL1	ENSG00000170448	.	.	.	.	.
9-34627741-C-CA	frameshift_variant	34	.	ARID3C	ENSG00000205143	.	.	.	.	.
1-12882076-C-T	stop_gained	32	0.000580284	PRAMEF4	ENSG00000243073	.	.	.	.	.
1-224275431-G-A	stop_gained	43	.	NVL	ENSG00000143748	.	.	.	.	.
13-32398608-C-CT	frameshift_variant&stop_gained	24.5	0.000710044	BRCA2	ENSG00000139618	.	Yes	.	.	.
16-50334766-CCT-C	frameshift_variant	25	0.000340298	BRD7	ENSG00000166164	Yes	Yes	.	.	Yes
6-46688612-C-T	stop_gained	36	0.0003401	TDRD6	ENSG00000180113	.	.	.	.	.
6-113860033-GA-G	frameshift_variant	33	.	MARCKS	ENSG00000277443	.	.	.	.	.
6-150025471-T-C	start_lost	0.817	9.69368e-05	RAET1L	ENSG00000155918	Yes	.	.	.	Yes
7-100995647-C-G	stop_gained	28.3	0.000194894	MUC12	ENSG00000205277	.	.	.	.	.
9-26998212-AT-A	frameshift_variant	25.8	0.00048459	LRRC19	ENSG00000184434	Yes	.	Yes	.	.
1-51112565-C-T	stop_gained	36	0.000129433	C1orf185	ENSG00000204006	.	.	.	.	.
10-132204917-CCTCT-C	frameshift_variant	33	.	DPYSL4	ENSG00000151640	.	.	.	.	.
12-8059830-T-TC	frameshift_variant	33	0.000387747	C3AR1	ENSG00000171860	Yes	.	Yes	.	.
19-36039703-G-A	stop_gained	29.1	0.000420766	THAP8	ENSG00000161277	.	.	.	.	.
2-85371131-C-T	stop_gained	37	.	ELMOD3	ENSG00000115459	.	.	.	.	.
2-131140190-C-G	stop_gained	27.3	0.000387622	PLEKHB2	ENSG00000115762	.	.	.	.	.
2-151364042-TC-T	frameshift_variant	0.805	0.000225938	TNFAIP6	ENSG00000123610	Yes	Yes	Yes	.	.
3-122569298-T-G	stop_gained	31	0.000258381	DTX3L	ENSG00000163840	Yes	.	.	.	.
3-122714384-GA-G	frameshift_variant	34	.	PARP14	ENSG00000173193	Yes	.	.	.	.
9-39149855-GC-G	frameshift_variant	21.7	0.000279096	CNTNAP3	ENSG00000106714	.	.	.	.	.
1-215817143-C-A	stop_gained	41	.	USH2A	ENSG00000042781	.	.	.	.	.
14-73512059-CAT-C	frameshift_variant	32	.	HEATR4	ENSG00000187105	.	.	.	.	.
16-57436693-G-C	stop_gained	42	.	CIAPIN1	ENSG00000005194	.	Yes	.	.	.
19-36819280-TGA-T	frameshift_variant	17.82	0.00041968	ZNF790	ENSG00000197863	.	.	.	.	.
19-49070105-TG-T	frameshift_variant	33	.	KCNA7	ENSG00000104848	.	.	.	.	.
2-230253415-AAG-A	frameshift_variant&splice_region_variant	29.8	6.46496e-05	SP140	ENSG00000079263	.	.	.	.	.
20-49850763-GT-G	frameshift_variant	0.297	0.000175033	SLC9A8	ENSG00000197818	.	.	.	.	.
4-143697619-A-C	stop_gained	34	0.000258298	FREM3	ENSG00000183090	.	.	.	.	.
5-55233256-C-CGGGCT	frameshift_variant	15.2	3.23604e-05	CCNO	ENSG00000152669	.	.	.	.	.
5-115842106-C-CA	splice_donor_variant&intron_variant	35	0.000532375	AP3S1	ENSG00000177879	.	.	.	.	.
1-113908125-C-T	stop_gained	38	.	DCLRE1B	ENSG00000118655	.	.	.	.	.
12-57624042-GTGTTCTGCCAGAT-G	frameshift_variant	19.91	0.000323123	SLC26A10	ENSG00000135502	.	.	.	.	.
12-57624058-AG-A	frameshift_variant	13.94	0.000323185	SLC26A10	ENSG00000135502	.	.	.	.	.
19-38870180-G-A	stop_gained	36	.	RINL	ENSG00000187994	.	.	.	.	.
5-159203633-C-CT	frameshift_variant	6.359	.	RNF145	ENSG00000145860	.	.	.	.	.
6-27147381-C-T	stop_gained	36	0.000387372	HIST1H2AH	ENSG00000274997	.	.	.	.	.
4-87615828-A-ACAGCAGTG	frameshift_variant	22.9	0.0005895	DSPP	ENSG00000152591	.	.	.	.	.
9-89379276-AC-A	frameshift_variant	21.3	3.23478e-05	SEMA4D	ENSG00000187764	Yes	.	.	.	.
9-89379280-T-TG	frameshift_variant	19.71	3.23583e-05	SEMA4D	ENSG00000187764	Yes	.	.	.	.
11-66486594-G-T	stop_gained	35	9.69305e-05	DPP3	ENSG00000254986	.	.	.	.	.
15-89751075-C-CACGGGGCTCGG	frameshift_variant	21.1	.	MESP1	ENSG00000166823	.	.	.	.	.
16-11273377-C-CTT	frameshift_variant	26.6	0.0005181	PRM3	ENSG00000178257	.	.	.	.	.
4-75614395-G-GT	frameshift_variant	29.9	3.27976e-05	CDKL2	ENSG00000138769	.	.	.	.	.
7-20785333-CG-C	frameshift_variant	23.5	3.42983e-05	SP8	ENSG00000164651	.	.	.	.	.
7-20785335-CCCCCG-C	frameshift_variant	31	3.40948e-05	SP8	ENSG00000164651	.	.	.	.	.
7-91874558-A-C	stop_gained	36	0.000516562	MTERF1	ENSG00000127989	.	.	.	.	.
8-7333710-G-T	stop_gained	33	0.000176803	USP17L1	ENSG00000230549	.	.	.	.	.
10-35608459-C-T	stop_gained	25.5	3.24549e-05	GJD4	ENSG00000177291	.	.	.	.	.
10-133270800-G-A	stop_gained	34	0.000194137	ADAM8	ENSG00000151651	Yes	Yes	Yes	Yes	Yes
17-78803779-G-A	stop_gained	34	3.22956e-05	USP36	ENSG00000055483	.	.	.	.	.
3-113658634-G-GT	frameshift_variant	23.7	.	USF3	ENSG00000176542	.	.	.	.	.
7-143444225-C-G	stop_gained	34	9.68492e-05	TAS2R60	ENSG00000185899	.	.	.	.	.
15-74750554-T-A	stop_gained	26.1	0.00022642	CYP1A2	ENSG00000140505	.	.	.	.	.
17-29993317-C-A	stop_gained	27.3	0.000678733	EFCAB5	ENSG00000176927	.	.	.	.	.
7-27130607-G-A	stop_gained	37	0.000101406	HOXA4	ENSG00000197576	.	.	.	.	.
7-39951117-T-TG	frameshift_variant	32	6.60371e-05	CDK13	ENSG00000065883	Yes	Yes	.	.	.
X-111246747-G-A	stop_gained	.	.	CAPN6	ENSG00000077274	.	.	.	.	.
10-29536046-C-T	stop_gained	41	.	SVIL	ENSG00000197321	.	.	.	.	.
12-3540613-G-GC	frameshift_variant	32	9.86712e-05	PRMT8	ENSG00000111218	.	.	.	.	.
13-33053954-A-ACTATCCCG	frameshift_variant	32	3.22831e-05	KL	ENSG00000133116	.	.	.	.	.
13-95877329-C-T	stop_gained	42	0.000129174	UGGT2	ENSG00000102595	.	.	.	.	.
9-137349187-G-GCCTCCGGCTCCCAGCCAGGT	frameshift_variant	23.9	0.000161949	EXD3	ENSG00000187609	.	.	.	.	.
12-57623112-TG-T	frameshift_variant	5.41	0.000129141	SLC26A10	ENSG00000135502	.	.	.	.	.
12-64318618-G-T	stop_gained	37	.	C12orf56	ENSG00000185306	.	.	.	.	.
17-61683652-AATAG-A	frameshift_variant	31	.	BRIP1	ENSG00000136492	.	.	.	.	.
3-72817280-TATCA-T	frameshift_variant	34	0.000548635	SHQ1	ENSG00000144736	.	.	.	.	.
3-187256766-A-T	stop_gained	35	.	MASP1	ENSG00000127241	Yes	.	.	.	.
6-54347381-C-T	stop_gained	40	.	TINAG	ENSG00000137251	.	.	.	.	.
7-117652850-TA-T	frameshift_variant	34	.	CFTR	ENSG00000001626	.	.	.	.	.
1-74571355-G-T	stop_gained	33	3.23834e-05	ERICH3	ENSG00000178965	.	.	.	.	.
1-144423145-GT-G	frameshift_variant	15.47	.	NBPF15	ENSG00000266338	.	.	.	.	.
11-55914557-A-C	stop_gained	33	.	OR5W2	ENSG00000187612	.	.	.	.	.
16-84498042-CTG-C	frameshift_variant	22.3	0.000193698	TLDC1	ENSG00000140950	.	.	.	.	.
19-44086181-C-T	stop_gained	27.8	0.000258264	ZNF284	ENSG00000186026	.	.	.	.	.
22-46257784-G-A	stop_gained	28.8	9.68429e-05	PKDREJ	ENSG00000130943	.	.	.	.	.
3-12545429-TTTAA-T	frameshift_variant	33	.	MKRN2OS	ENSG00000225526	.	.	.	.	.
5-64728113-C-CT	frameshift_variant	33	.	SREK1IP1	ENSG00000153006	.	.	.	.	.
6-87409930-ACT-A	frameshift_variant	34	0.0004477	CFAP206	ENSG00000272514	.	.	.	.	.
7-102883654-G-T	stop_gained	36	.	FBXL13	ENSG00000161040	.	.	.	.	.
1-152109208-TTCTG-T	frameshift_variant	23.4	0.000322685	TCHH	ENSG00000159450	.	.	.	.	.
11-66042866-CCG-C	frameshift_variant	25.4	.	GAL3ST3	ENSG00000175229	.	.	.	.	.
17-74943712-GA-G	frameshift_variant	23.2	.	OTOP3	ENSG00000182938	.	.	.	.	.
19-36547224-CTG-C	frameshift_variant	29.4	0.000419978	ZNF529	ENSG00000186020	.	.	.	.	.
2-9849441-TA-T	frameshift_variant	32	0.000577901	TAF1B	ENSG00000115750	.	.	.	.	.
2-97146505-G-GGC	frameshift_variant	17.8	0.000421066	ANKRD36	ENSG00000135976	.	.	.	.	.
2-97146509-TTA-T	frameshift_variant	21.1	0.000356402	ANKRD36	ENSG00000135976	.	.	.	.	.
10-133231160-AC-A	frameshift_variant	22.6	4.11692e-05	UTF1	ENSG00000171794	.	.	.	.	.
14-22886102-C-T	stop_gained	38	0.000732	REM2	ENSG00000139890	.	.	.	.	.
17-82036238-TG-T	frameshift_variant	22.7	0.000323499	DCXR	ENSG00000169738	.	.	.	.	.
19-18614002-CTG-C	frameshift_variant	35	0.000161551	TMEM59L	ENSG00000105696	.	.	.	.	.
19-43258347-C-T	stop_gained	32	.	PSG9	ENSG00000183668	Yes	Yes	Yes	.	Yes
19-48498801-CGG-C	frameshift_variant	33	0	LMTK3	ENSG00000142235	.	.	.	.	.
2-240630030-C-G	stop_gained	37	0.00061441	GPR35	ENSG00000178623	Yes	.	.	.	.
6-138432548-CA-C	frameshift_variant	25.5	.	NHSL1	ENSG00000135540	.	.	.	.	.
7-77260217-GCAAC-G	frameshift_variant	31	.	CCDC146	ENSG00000135205	.	.	.	.	.
7-77260224-C-G	stop_gained	34	.	CCDC146	ENSG00000135205	.	.	.	.	.
1-103533844-GAA-G	frameshift_variant&splice_region_variant	33	0	RNPC3	ENSG00000185946	.	.	.	.	.
1-202003435-TC-T	frameshift_variant	26.6	0.000840771	RNPEP	ENSG00000176393	.	.	.	.	.
10-113595655-G-A	stop_gained	39	0.000548954	NRAP	ENSG00000197893	.	.	.	.	.
11-67635099-T-TG	frameshift_variant	34	0.00029081	TBX10	ENSG00000167800	.	.	.	.	.
14-50757186-C-A	stop_gained	38	.	NIN	ENSG00000100503	.	.	.	.	.
15-78766678-T-TA	frameshift_variant	24	0.00085285	ADAMTS7	ENSG00000136378	.	.	.	.	.
10-119030617-GCCGC-G	frameshift_variant	34	3.29533e-05	NANOS1	ENSG00000188613	.	.	.	.	.
11-88309231-CATGTATG-C	frameshift_variant	34	.	CTSC	ENSG00000109861	Yes	.	Yes	.	Yes
17-68976004-C-A	stop_gained	46	3.23185e-05	ABCA9	ENSG00000154258	.	.	.	.	.
19-8888803-G-A	stop_gained	37	2.751e-06	MUC16	ENSG00000181143	.	.	.	.	.
4-1394874-GATGCGGAGTGCCCGCCTGCTCACACGTGCCC-G	frameshift_variant	0.883	.	CRIPAK	nd	.	.	.	.	.
7-143398741-A-AGCCCCCGG	frameshift_variant	29.8	0.000259034	EPHA1	ENSG00000146904	.	.	.	.	.
1-25808753-C-CA	frameshift_variant	32	0.000194037	SEPN1	ENSG00000162430	.	.	.	.	.
16-29845885-C-T	stop_gained	45	9.68554e-05	MVP	ENSG00000013364	Yes	.	.	.	.
17-60663144-TC-T	frameshift_variant	22.2	.	PPM1D	ENSG00000170836	.	.	.	.	.
2-227332587-A-AAATCCGAGC	splice_donor_variant&intron_variant	17.8	0.000653851	MFF	ENSG00000168958	.	.	.	.	.
20-878204-G-A	stop_gained	38	3.22956e-05	ANGPT4	ENSG00000101280	.	.	.	.	.
7-48481120-G-T	stop_gained	49	3.22768e-05	ABCA13	ENSG00000179869	.	.	.	.	.
11-119188024-G-GC	frameshift_variant	34	0.000323081	PDZD3	ENSG00000172367	.	.	.	.	.
18-54224539-TC-T	frameshift_variant	34	.	MBD2	ENSG00000134046	.	.	.	.	.
19-13207953-CG-C	frameshift_variant	34	.	CACNA1A	ENSG00000141837	.	.	.	.	.
19-29702956-AACAGCCCCCCG-A	frameshift_variant	34	0.00029098	C19orf12	ENSG00000131943	.	.	.	.	.
2-32250936-G-A	stop_gained	27.7	0.00022604	NLRC4	ENSG00000091106	Yes	.	Yes	.	.
2-47130239-G-GC	frameshift_variant	28.8	6.45745e-05	C2orf61	ENSG00000239605	.	.	.	.	.
12-42106047-G-T	stop_gained	48	0.00072324	GXYLT1	ENSG00000151233	.	.	.	.	.
1-26282334-TGGGGCCG-T	frameshift_variant	20.2	.	UBXN11	ENSG00000158062	.	.	.	.	.
1-212444350-C-T	stop_gained	42	.	NENF	ENSG00000117691	.	.	.	.	.
12-55842818-G-A	stop_gained	33	0.0007736	MMP19	ENSG00000123342	.	.	.	.	.
19-9251064-CT-C	frameshift_variant	15.51	.	OR7E24	ENSG00000237521	.	.	.	.	.
3-146593988-G-A	stop_gained	38	0.000323311	PLSCR5	ENSG00000231213	.	.	.	.	.
7-100779578-G-A	stop_gained	39	3.22977e-05	ZAN	ENSG00000146839	.	.	.	.	.
9-15695296-C-A	stop_gained	38	.	CCDC171	ENSG00000164989	.	.	.	.	.
16-954450-G-T	stop_gained	41	.	LMF1	ENSG00000103227	.	.	.	.	.
19-58368733-G-T	stop_gained	35	0.0003559	ZNF837	ENSG00000152475	.	.	.	.	.
2-164508777-G-GT	frameshift_variant	34	.	GRB14	ENSG00000115290	.	.	.	.	.
3-62267814-G-GGAA	splice_donor_variant&intron_variant	20.3	3.23227e-05	PTPRG	ENSG00000144724	.	.	.	.	.
9-133071270-GC-G	frameshift_variant	19.73	.	CEL	ENSG00000170835	.	.	.	.	.
X-85379379-G-A	stop_gained	.	.	POF1B	ENSG00000124429	.	.	.	.	.
1-152311827-G-C	stop_gained	35	0.000387797	FLG	ENSG00000143631	.	.	.	.	.
11-116821148-G-A	stop_gained	38	0.000387973	APOA4	ENSG00000110244	Yes	.	.	.	.
16-56609-C-T	stop_gained	41	.	SNRNP25	ENSG00000161981	.	.	.	.	.
7-105610534-G-A	stop_gained	42	.	ATXN7L1	ENSG00000146776	.	.	.	.	.
1-149790104-GA-G	frameshift_variant	26	6.46412e-05	FCGR1A	ENSG00000150337	Yes	.	Yes	.	Yes
1-203171138-G-A	stop_gained	35	0.000129166	MYBPH	ENSG00000133055	.	.	.	.	.
11-58228406-AG-A	frameshift_variant	18.98	0.00084088	OR10Q1	ENSG00000180475	.	.	.	.	.
2-233789974-AT-A	frameshift_variant	26	.	MROH2A	ENSG00000185038	.	.	.	.	.
21-44424867-C-T	stop_gained	34	6.48466e-05	TRPM2	ENSG00000142185	Yes	Yes	.	.	.
5-43508639-G-A	stop_gained	36	0.000226113	C5orf34	ENSG00000172244	.	.	.	.	.
10-94350269-CA-C	frameshift_variant	33	0.000742654	NOC3L	ENSG00000173145	.	.	.	.	.
3-131014202-CT-C	frameshift_variant	25	.	ASTE1	ENSG00000034533	.	.	.	.	.
1-169378354-CTG-C	frameshift_variant	33	.	BLZF1	ENSG00000117475	.	.	.	.	.
11-99819752-C-CAACTGAGGAACCAGGCATTATTTTG	frameshift_variant&stop_gained	34	0.000628684	CNTN5	ENSG00000149972	.	.	.	.	.
5-132825582-CG-C	frameshift_variant	21.8	0.00016257	SHROOM1	ENSG00000164403	.	.	.	.	.
9-100292622-G-GC	frameshift_variant	24.7	.	INVS	ENSG00000119509	.	.	.	.	.
10-58388809-CA-C	frameshift_variant&splice_region_variant	18.3	0	TFAM	ENSG00000108064	.	.	.	.	.
1-46810912-T-A	stop_gained	34	0.0005282	CYP4B1	ENSG00000142973	.	.	.	.	.
1-224954986-T-G	stop_gained	17.87	.	DNAH14	ENSG00000185842	.	.	.	.	.
10-133263688-CTCAGCTGG-C	frameshift_variant&splice_region_variant	25.6	.	ADAM8	ENSG00000151651	Yes	Yes	Yes	Yes	Yes
10-133263699-CAGGGTTGG-C	frameshift_variant	24.6	.	ADAM8	ENSG00000151651	Yes	Yes	Yes	Yes	Yes
16-813367-C-T	stop_gained	2.846	.	PRR25	nd	.	.	.	.	.
17-40703564-G-A	stop_gained	35	.	KRT24	ENSG00000167916	.	.	.	.	.
2-215945654-G-A	stop_gained	38	1.71e-05	MREG	ENSG00000118242	.	.	.	.	.
3-186677626-C-T	stop_gained	35	2.873e-05	HRG	ENSG00000113905	Yes	.	.	.	.
5-42808306-CG-C	frameshift_variant	14.82	.	SEPP1	ENSG00000250722	.	.	.	.	.
5-148116452-G-T	stop_gained	36	.	SPINK5	ENSG00000133710	Yes	Yes	.	.	Yes
8-127415989-TC-T	frameshift_variant	18.74	.	POU5F1B	ENSG00000212993	.	.	.	.	.
9-93111938-G-T	stop_gained&splice_region_variant	64	.	CARD19	ENSG00000165233	.	.	.	.	.
11-59151946-AACTTAAGCTC-A	frameshift_variant	20.4	.	FAM111A	ENSG00000166801	.	.	.	.	.
12-113006526-C-T	stop_gained	36	.	OAS2	ENSG00000111335	Yes	.	.	.	.
12-131917457-TG-T	frameshift_variant	32	.	ULK1	ENSG00000177169	.	.	.	.	.
14-75042391-G-A	stop_gained	41	.	MLH3	ENSG00000119684	.	.	.	.	.
15-41861419-C-T	stop_gained&splice_region_variant	52	0.0005237	SPTBN5	ENSG00000137877	.	.	.	.	.
19-47545343-GAGGC-G	frameshift_variant	34	.	ZNF541	ENSG00000118156	.	.	.	.	.
19-57942425-TG-T	frameshift_variant	8.571	.	ZNF256	ENSG00000152454	.	.	.	.	.
4-5019402-G-GC	frameshift_variant	22.2	.	CYTL1	ENSG00000170891	.	.	.	.	.
5-116015368-T-TATATATATATATATGGAAC	frameshift_variant	21.7	.	LVRN	ENSG00000172901	.	.	.	.	.
5-179853429-CTT-C	frameshift_variant	29.4	.	C5orf45	ENSG00000161010	.	.	.	.	.
1-222994890-C-T	stop_gained	37	7.554e-06	DISP1	ENSG00000154309	.	.	.	.	.
2-38071277-TTCTGCCTGCACTC-T	frameshift_variant	35	.	CYP1B1	ENSG00000138061	.	.	.	.	.
2-46480744-C-CGG	frameshift_variant	24.5	.	TMEM247	ENSG00000284701	.	.	.	.	.
2-218263120-G-A	stop_gained	40	.	GPBAR1	ENSG00000179921	.	.	.	.	.
7-151019185-A-AGGGCAGC	frameshift_variant	31	.	ATG9B	ENSG00000181652	.	.	.	.	.
1-56956799-G-A	stop_gained	38	0.000185	C8B	ENSG00000021852	Yes	.	.	.	Yes
12-110873854-G-GA	frameshift_variant	33	0.000139	CCDC63	ENSG00000173093	.	.	.	.	.
12-122702193-TAAGGA-T	frameshift_variant&stop_lost	21.6	8.971e-05	HCAR2	ENSG00000182782	Yes	.	Yes	Yes	.
17-28364351-G-A	stop_gained	28.4	.	SEBOX	ENSG00000274529	.	.	.	.	.
19-9611308-CAG-C	frameshift_variant	21.8	.	ZNF561	ENSG00000171469	.	.	.	.	.
3-42692758-G-GC	frameshift_variant	23.1	.	HHATL	ENSG00000010282	.	.	.	.	.
4-112432540-A-AT	frameshift_variant	23.3	.	ALPK1	ENSG00000073331	Yes	.	.	.	.
7-39339682-C-CAG	frameshift_variant	34	.	POU6F2	ENSG00000106536	.	.	.	.	.
11-36274658-G-A	stop_gained	43	.	COMMD9	ENSG00000110442	.	.	.	.	.
11-118263083-CT-C	frameshift_variant	22.3	.	MPZL2	ENSG00000149573	.	.	.	.	.
13-95246987-A-AC	frameshift_variant	34	.	ABCC4	ENSG00000125257	.	.	.	.	.
14-73105898-AAG-A	frameshift_variant	34	0.0001131	RBM25	ENSG00000119707	.	.	.	.	.
19-4517596-T-TG	frameshift_variant	4.867	.	PLIN4	ENSG00000167676	.	.	.	.	.
19-11240198-C-T	stop_gained	35	.	ANGPTL8	ENSG00000130173	.	.	.	.	.
4-158170336-CT-C	frameshift_variant	2.314	.	FAM198B	ENSG00000164125	.	.	.	.	.
5-179796387-GGGCCTGAGACCAA-G	frameshift_variant&stop_lost	16.83	.	LTC4S	ENSG00000213316	.	.	.	.	.
7-73737259-G-A	stop_gained	37	.	ABHD11	ENSG00000106077	.	.	.	.	.
10-90903227-C-CTG	frameshift_variant	0.339	.	RPP30	ENSG00000148688	.	.	.	.	.
17-4639450-AG-A	frameshift_variant	22.3	.	ALOX15	ENSG00000161905	Yes	.	Yes	.	.
17-11693972-T-G	stop_gained	35	.	DNAH9	ENSG00000007174	.	.	.	.	.
17-35258693-G-A	start_lost	19.51	.	SLFN5	ENSG00000166750	.	.	.	.	.
17-75918226-G-A	stop_gained	43	.	FBF1	ENSG00000188878	.	.	.	.	.
18-3452224-CT-C	frameshift_variant	0.067	.	TGIF1	ENSG00000177426	.	.	.	.	.
19-48715330-CT-C	frameshift_variant	20.2	.	MAMSTR	ENSG00000176909	.	.	.	.	.
19-52842068-T-A	stop_gained	35	4.603e-05	ZNF468	ENSG00000204604	.	.	.	.	.
4-70642685-T-TAG	frameshift_variant	22.9	.	ENAM	ENSG00000132464	.	.	.	.	.
5-42808299-T-TC	frameshift_variant	22.5	.	SEPP1	ENSG00000250722	.	.	.	.	.
5-42808316-AG-A	frameshift_variant	31	.	SEPP1	ENSG00000250722	.	.	.	.	.
7-43624599-A-AG	frameshift_variant	23.7	.	STK17A	ENSG00000164543	.	.	.	.	.
7-48273508-T-A	stop_gained	35	.	ABCA13	ENSG00000179869	.	.	.	.	.
10-94706889-G-T	stop_gained	37	.	CYP2C18	ENSG00000108242	.	.	.	.	.
15-20535052-TCC-T	frameshift_variant	20.2	.	GOLGA6L6	ENSG00000277322	.	.	.	.	.
19-1037807-G-GAC	frameshift_variant	24.7	.	CNN2	ENSG00000064666	Yes	Yes	.	Yes	.
19-1037809-CCG-C	frameshift_variant	25.8	.	CNN2	ENSG00000064666	Yes	Yes	.	Yes	.
19-9126458-G-A	stop_gained	33	.	OR7G3	ENSG00000170920	.	.	.	.	.
9-128927116-G-T	stop_gained	35	.	PHYHD1	ENSG00000175287	.	.	.	.	.
19-3831386-TGCTGGGAAGCGGTG-T	frameshift_variant	22.7	.	ZFR2	ENSG00000105278	.	.	.	.	.
19-51877372-G-A	stop_gained	35	.	ZNF577	ENSG00000161551	.	.	.	.	.
19-55948185-C-T	stop_gained	34	0.000563	NLRP8	ENSG00000179709	.	.	Yes	.	.
2-167135959-TG-T	frameshift_variant	22.2	.	XIRP2	ENSG00000163092	.	.	.	.	.
21-42904261-C-T	stop_gained	36	.	NDUFV3	ENSG00000160194	.	.	.	.	.
3-149071333-G-C	stop_gained	35	.	HLTF	ENSG00000071794	.	.	.	.	.
4-99061276-C-T	stop_gained	36	.	METAP1	ENSG00000164024	.	.	.	.	.
6-113970875-CT-C	frameshift_variant	35	0	HDAC2	ENSG00000196591	.	.	.	.	.
8-89971213-ATTTGT-A	frameshift_variant	32	.	NBN	ENSG00000104320	Yes	.	.	.	Yes
11-86446484-G-A	stop_gained	44	.	ME3	ENSG00000151376	.	.	.	.	.
16-84196170-CACCCGGCCCT-C	frameshift_variant	31	.	ADAD2	ENSG00000140955	.	.	.	.	.
19-22315761-GC-G	frameshift_variant	19.71	.	ZNF729	ENSG00000196350	.	.	.	.	.
4-2072173-CA-C	frameshift_variant	14.44	.	POLN	ENSG00000130997	.	.	.	.	.
7-50447098-CT-C	frameshift_variant	21.1	.	FIGNL1	ENSG00000132436	.	.	.	.	.
9-17464558-C-T	stop_gained	41	0	CNTLN	ENSG00000044459	.	.	.	.	.
11-3667308-GGTGACGCCCAGCGACACCTT-G	frameshift_variant	35	.	CHRNA10	ENSG00000129749	.	.	.	.	.
17-42798090-G-A	stop_gained	38	6.362e-05	COA3	ENSG00000183978	.	.	.	.	.
19-971932-GA-G	frameshift_variant	17.62	.	ARID3A	ENSG00000116017	.	.	.	.	.
19-971934-GGC-G	frameshift_variant	23.6	.	ARID3A	ENSG00000116017	.	.	.	.	.
19-55185938-TG-T	frameshift_variant	25.4	.	PTPRH	ENSG00000080031	.	.	.	.	.
21-44558592-AG-A	frameshift_variant	23.1	.	KRTAP10-3	ENSG00000212935	.	.	.	.	.
3-101565164-C-CA	frameshift_variant	32	0.0001259	TRMT10C	ENSG00000174173	.	.	.	.	.
7-47987368-G-A	stop_gained	35	0	SUN3	ENSG00000164744	.	.	.	.	.
8-19319664-G-A	stop_gained	40	.	SH2D4A	ENSG00000104611	.	.	.	.	.
9-137228657-AG-A	frameshift_variant	21.5	.	RNF224	ENSG00000233198	.	.	.	.	.
10-38118536-CAG-C	frameshift_variant	24.3	.	ZNF37A	ENSG00000075407	.	.	.	.	.
11-58228843-AG-A	frameshift_variant	25	9.198e-05	OR10Q1	ENSG00000180475	.	.	.	.	.
11-95025918-C-T	stop_gained	35	.	KDM4E	ENSG00000235268	.	.	.	.	.
12-96907613-T-A	start_lost	4.777	.	NEDD1	ENSG00000139350	.	.	.	.	.
16-88803980-GCGCC-G	frameshift_variant	25	.	CDT1	ENSG00000167513	.	.	.	.	.
17-4934448-CTAATG-C	frameshift_variant	29.9	.	GP1BA	ENSG00000185245	Yes	Yes	.	.	.
19-14518149-G-C	stop_gained	38	0.0001249	DNAJB1	ENSG00000132002	.	.	.	.	.
5-41000749-CA-C	frameshift_variant	33	2.64e-05	MROH2B	ENSG00000171495	.	.	.	.	.
1-152219431-G-T	stop_gained	36	.	HRNR	ENSG00000197915	.	.	.	.	.
1-161753088-C-T	stop_gained	37	9e-06	DUSP12	ENSG00000081721	.	.	.	.	.
10-103458481-T-TGGCCCGGC	frameshift_variant	28.3	.	CALHM1	ENSG00000185933	.	.	.	.	.
12-18640549-G-T	stop_gained	48	.	PIK3C2G	ENSG00000139144	.	.	.	.	.
15-92630287-G-A	stop_gained	37	0.0001382	FAM174B	ENSG00000185442	.	.	.	.	.
17-5022272-C-T	stop_gained	37	.	KIF1C	ENSG00000129250	.	.	.	.	.
17-41487458-G-A	stop_gained	48	.	KRT36	ENSG00000126337	.	.	.	.	.
19-52841639-G-A	stop_gained	27.6	.	ZNF468	ENSG00000204604	.	.	.	.	.
7-149224646-A-G	stop_lost	15.57	.	ZNF282	ENSG00000170265	.	.	.	.	.
X-16832725-CAG-C	frameshift_variant	.	0.00087	TXLNG	ENSG00000086712	.	.	.	.	.
11-7704635-C-T	stop_gained	33	.	OVCH2	ENSG00000183378	.	.	.	.	.
16-29996343-CA-C	frameshift_variant	34	0	INO80E	ENSG00000169592	.	.	.	.	.
6-70798666-G-GA	frameshift_variant	34	.	SMAP1	ENSG00000112305	.	Yes	.	.	.
9-87887349-G-GGGCA	frameshift_variant	19.66	.	SPATA31E1	ENSG00000177992	.	.	.	.	.
1-6667742-TTC-T	frameshift_variant	33	0	DNAJC11	ENSG00000007923	.	.	.	.	.
11-66367508-GC-G	frameshift_variant	23.3	.	SLC29A2	ENSG00000174669	.	.	.	.	.
19-32454981-CTT-C	frameshift_variant	33	.	DPY19L3	ENSG00000178904	.	.	.	.	.
19-52384819-T-TGGGAGGCCGAGGCG	frameshift_variant	24.3	.	ZNF880	ENSG00000221923	.	.	.	.	.
2-185806629-C-T	stop_gained	35	.	FSIP2	ENSG00000188738	.	.	.	.	.
20-57378036-G-GA	frameshift_variant	34	.	RAE1	ENSG00000101146	.	.	.	.	.
3-8941482-T-A	stop_gained	38	.	RAD18	ENSG00000070950	.	.	.	.	.
4-74225346-C-T	stop_gained	37	.	MTHFD2L	ENSG00000163738	.	.	.	.	.
6-39934317-TC-T	frameshift_variant	28.9	.	MOCS1	ENSG00000124615	.	.	.	.	.
X-141905855-AC-A	frameshift_variant	.	.	MAGEC1	ENSG00000155495	.	.	.	.	.
1-33306941-C-CCG	frameshift_variant	33	.	A3GALT2	ENSG00000184389	.	.	.	.	.
1-145904728-G-A	stop_gained	37	.	ITGA10	ENSG00000143127	.	.	.	.	.
1-165544832-T-TGTTTCTGAGTGGAAACCCC	frameshift_variant	31	.	LRRC52	ENSG00000162763	.	.	.	.	.
1-167860954-G-A	stop_gained	39	2.6e-05	ADCY10	ENSG00000143199	.	.	.	.	.
14-102506965-GC-G	frameshift_variant	25.9	.	ANKRD9	ENSG00000156381	.	.	.	.	.
2-20670746-G-GC	frameshift_variant	21.9	5.926e-05	GDF7	ENSG00000143869	.	.	.	.	.
4-1394968-A-ACACG	frameshift_variant	1.023	.	CRIPAK	nd	.	.	.	.	.
4-56354083-TCTGA-T	frameshift_variant	34	.	AASDH	ENSG00000157426	.	.	.	.	.
7-87361830-C-CA	frameshift_variant	18.85	.	CROT	ENSG00000005469	.	.	.	.	.
8-132137985-A-AT	frameshift_variant	34	3.5e-05	KCNQ3	ENSG00000184156	.	.	.	.	.
1-6602222-TA-T	frameshift_variant	34	.	KLHL21	ENSG00000162413	.	.	.	.	.
1-215619288-C-CTAG	splice_donor_variant&intron_variant	16.13	.	KCTD3	ENSG00000136636	.	.	.	.	.
11-65041599-GA-G	frameshift_variant	32	.	SAC3D1	ENSG00000168061	.	.	.	.	.
2-10777692-CAG-C	frameshift_variant	34	6.603e-05	ATP6V1C2	ENSG00000143882	.	.	.	.	.
2-157300910-C-T	stop_gained	39	0.000546	GALNT5	ENSG00000136542	.	.	.	.	.
2-196666794-C-CA	frameshift_variant	25.4	0.0008302	CCDC150	ENSG00000144395	.	.	.	.	.
22-43667216-AC-A	frameshift_variant	25.4	.	EFCAB6	ENSG00000186976	.	.	.	.	.
3-150928107-A-C	stop_gained	32	.	CLRN1	ENSG00000163646	.	.	.	.	.
4-3428671-G-GA	frameshift_variant	34	0	RGS12	ENSG00000159788	.	.	.	.	.
5-148120311-G-GA	frameshift_variant	34	0.0001027	SPINK5	ENSG00000133710	Yes	Yes	.	.	Yes
7-15612427-C-CCATT	frameshift_variant	34	.	MEOX2	ENSG00000106511	.	.	.	.	.
7-15612429-GT-G	frameshift_variant	33	.	MEOX2	ENSG00000106511	.	.	.	.	.
7-15612432-T-TATAGAGTG	frameshift_variant	33	.	MEOX2	ENSG00000106511	.	.	.	.	.
7-64260297-A-AT	frameshift_variant	19.2	.	ZNF679	ENSG00000197123	.	.	.	.	.
7-100221228-G-T	stop_gained	25.2	.	PVRIG	ENSG00000213413	Yes	.	.	.	.
8-22121109-G-A	stop_gained	40	.	HR	ENSG00000168453	.	.	.	.	.
1-153341694-A-AT	frameshift_variant&stop_gained	24.9	0.0009655	PGLYRP4	ENSG00000163218	Yes	.	.	.	.
10-58388809-C-CA	splice_donor_variant&intron_variant	22.5	0	TFAM	ENSG00000108064	.	.	.	.	.
2-203133093-G-GTA	frameshift_variant	33	.	NBEAL1	ENSG00000144426	.	.	.	.	.
20-49850763-G-GT	frameshift_variant	15.47	0.0006178	SLC9A8	ENSG00000197818	.	.	.	.	.
7-997674-AG-A	frameshift_variant	22.1	4.6e-05	C7orf50	ENSG00000146540	.	.	.	.	.
9-121150189-TAGTC-T	frameshift_variant	34	.	CNTRL	ENSG00000119397	.	.	.	.	.
1-19222636-G-A	stop_gained	46	.	EMC1	ENSG00000127463	.	.	.	.	.
10-122429731-CT-C	frameshift_variant	25.6	.	PLEKHA1	ENSG00000107679	Yes	.	.	.	.
12-8863973-C-T	stop_gained	44	.	A2ML1	ENSG00000166535	.	.	.	.	.
16-10941958-CA-C	frameshift_variant	29.3	.	DEXI	ENSG00000182108	.	.	.	.	.
17-41437420-G-A	stop_gained	34	.	KRT38	ENSG00000171360	.	.	.	.	.
4-53453080-C-CAG	frameshift_variant	31	0	FIP1L1	ENSG00000145216	.	.	.	.	.
1-2228914-GA-G	frameshift_variant	33	.	SKI	ENSG00000157933	.	.	.	.	.
1-151838755-TCG-T	frameshift_variant	21.6	.	C2CD4D	ENSG00000225556	.	.	.	.	.
1-205592150-TG-T	frameshift_variant	34	.	MFSD4A	ENSG00000174514	.	.	.	.	.
11-33717376-TG-T	frameshift_variant	18.31	.	CD59	ENSG00000085063	Yes	.	.	.	.
11-36575269-CA-C	frameshift_variant	34	.	RAG1	ENSG00000166349	Yes	Yes	.	.	Yes
11-64713172-GC-G	frameshift_variant	33	.	NRXN2	ENSG00000110076	.	.	.	.	.
12-26578791-TG-T	frameshift_variant	33	.	ITPR2	ENSG00000123104	.	.	.	.	.
14-20556647-A-C	stop_gained	33	.	RNASE9	ENSG00000188655	.	.	.	.	.
17-7924485-AT-A	frameshift_variant	34	.	KCNAB3	ENSG00000170049	.	.	.	.	.
19-14441187-CGG-C	frameshift_variant	34	.	PKN1	ENSG00000123143	Yes	.	.	.	Yes
22-36341488-GT-G	frameshift_variant	34	.	MYH9	ENSG00000100345	Yes	Yes	.	.	Yes
22-43711491-TAA-T	frameshift_variant	34	.	EFCAB6	ENSG00000186976	.	.	.	.	.
3-121694527-AT-A	frameshift_variant	28.3	.	GOLGB1	ENSG00000173230	.	.	.	.	.
3-136369222-T-A	stop_gained	39	.	STAG1	ENSG00000118007	.	.	.	.	.
4-89935323-CT-C	frameshift_variant	18.53	.	MMRN1	ENSG00000138722	.	.	.	.	.
7-48367799-TG-T	frameshift_variant	33	.	ABCA13	ENSG00000179869	.	.	.	.	.
8-109489993-C-T	stop_gained	45	.	PKHD1L1	ENSG00000205038	Yes	.	.	.	.
X-77989737-GC-G	frameshift_variant	.	.	ATP7A	ENSG00000165240	Yes	Yes	.	.	Yes
X-111263904-CT-C	frameshift_variant	.	.	CAPN6	ENSG00000077274	.	.	.	.	.
X-111263906-G-A	stop_gained	.	.	CAPN6	ENSG00000077274	.	.	.	.	.
X-124381095-ATAAT-A	frameshift_variant	.	.	TENM1	ENSG00000009694	Yes	.	.	.	.
10-128104951-GT-G	frameshift_variant	18.97	.	MKI67	ENSG00000148773	.	.	.	.	.
11-68036266-A-AAGCC	frameshift_variant	34	.	NDUFS8	ENSG00000110717	.	.	.	.	.
11-68036268-G-GT	frameshift_variant	36	.	NDUFS8	ENSG00000110717	.	.	.	.	.
11-68036275-CAAGA-C	frameshift_variant	34	.	NDUFS8	ENSG00000110717	.	.	.	.	.
11-68036281-C-CAA	frameshift_variant	33	.	NDUFS8	ENSG00000110717	.	.	.	.	.
15-38494554-CTTGG-C	frameshift_variant	34	.	RASGRP1	ENSG00000172575	Yes	Yes	Yes	.	Yes
15-38494558-G-GCCAA	frameshift_variant	34	.	RASGRP1	ENSG00000172575	Yes	Yes	Yes	.	Yes
16-24559566-TC-T	frameshift_variant	34	.	RBBP6	ENSG00000122257	.	.	.	.	.
16-24559570-C-G	stop_gained	37	.	RBBP6	ENSG00000122257	.	.	.	.	.
16-24559571-A-AG	frameshift_variant	33	.	RBBP6	ENSG00000122257	.	.	.	.	.
17-35577289-A-C	stop_gained	35	.	PEX12	ENSG00000108733	.	.	.	.	.
18-31458596-T-TA	frameshift_variant	34	.	DSG3	ENSG00000134757	.	.	.	.	.
18-62232398-GTTCC-G	frameshift_variant	34	.	KIAA1468	ENSG00000134444	.	.	.	.	.
19-21536563-GAAAC-G	frameshift_variant	20.2	.	ZNF429	ENSG00000197013	.	.	.	.	.
19-21536567-C-CGTTT	frameshift_variant	18.72	.	ZNF429	ENSG00000197013	.	.	.	.	.
19-57678903-T-G	stop_lost	8.006	.	ZSCAN4	ENSG00000180532	.	.	.	.	.
2-179132350-G-GAGACTCCATTAGGGCCTCCC	frameshift_variant	34	.	SESTD1	ENSG00000187231	.	.	.	.	.
2-201707964-TTCTTC-T	frameshift_variant	36	.	ALS2	ENSG00000003393	.	.	.	.	.
2-201707969-C-CGAAGA	frameshift_variant	35	.	ALS2	ENSG00000003393	.	.	.	.	.
4-37446921-G-GTC	frameshift_variant	35	.	NWD2	ENSG00000174145	.	.	.	.	.
5-126360455-G-T	stop_gained	31	.	GRAMD3	ENSG00000155324	.	.	.	.	.
5-126360459-TG-T	splice_donor_variant&intron_variant	22.5	.	GRAMD3	ENSG00000155324	.	.	.	.	.
6-12124421-A-AACAG	frameshift_variant	19.61	.	HIVEP1	ENSG00000095951	.	.	.	.	.
6-113860033-G-GA	frameshift_variant	34	.	MARCKS	ENSG00000277443	.	.	.	.	.
6-114057867-GGC-G	frameshift_variant	35	.	HS3ST5	ENSG00000249853	.	.	.	.	.
6-114057871-T-TGC	frameshift_variant	34	.	HS3ST5	ENSG00000249853	.	.	.	.	.
7-83367827-CA-C	frameshift_variant	33	.	SEMA3E	ENSG00000170381	.	.	.	.	.
7-83367835-C-CA	frameshift_variant	27.5	.	SEMA3E	ENSG00000170381	.	.	.	.	.
7-83367838-GT-G	frameshift_variant	20.6	.	SEMA3E	ENSG00000170381	.	.	.	.	.
7-98192390-CGGAA-C	frameshift_variant	32	.	LMTK2	ENSG00000164715	.	.	.	.	.
7-98192394-A-ATTCC	frameshift_variant	27	.	LMTK2	ENSG00000164715	.	.	.	.	.
7-122010793-G-GC	frameshift_variant	24.8	.	PTPRZ1	ENSG00000106278	.	Yes	.	.	.
7-122010807-AG-A	frameshift_variant	34	.	PTPRZ1	ENSG00000106278	.	Yes	.	.	.
9-14806816-G-C	stop_gained	39	.	FREM1	ENSG00000164946	.	.	.	.	.
X-37728316-TGG-T	frameshift_variant	.	.	XK	ENSG00000047597	.	.	.	.	.
X-37728327-G-GCC	frameshift_variant	.	.	XK	ENSG00000047597	.	.	.	.	.
X-136346663-C-CGT	frameshift_variant	.	.	ADGRG4	ENSG00000156920	.	.	.	.	.
X-136346667-TAC-T	frameshift_variant	.	.	ADGRG4	ENSG00000156920	.	.	.	.	.
1-163343740-TA-T	frameshift_variant	24.3	.	NUF2	ENSG00000143228	.	.	.	.	.
1-176206962-TG-T	frameshift_variant	33	.	RFWD2	ENSG00000143207	.	.	.	.	.
1-226223861-C-CGGGCGGCG	frameshift_variant	22.6	.	MIXL1	ENSG00000185155	.	Yes	.	.	.
13-73059510-GCC-G	frameshift_variant	25.9	.	KLF5	ENSG00000102554	.	.	.	.	.
14-102929214-G-T	stop_gained	35	.	AMN	ENSG00000166126	.	.	.	.	.
15-65385980-TGG-T	frameshift_variant	33	.	IGDCC4	ENSG00000103742	.	.	.	.	.
16-1474899-TC-T	frameshift_variant	29.3	.	CLCN7	ENSG00000103249	.	.	.	.	.
16-5090538-CGG-C	frameshift_variant	21.9	3.24128e-05	EEF2KMT	ENSG00000118894	.	.	.	.	.
16-77741926-TAA-T	frameshift_variant	22.8	.	NUDT7	ENSG00000140876	.	.	.	.	.
17-76021559-TG-T	frameshift_variant	34	.	EVPL	ENSG00000167880	Yes	.	.	.	.
18-62716773-GA-G	frameshift_variant	29.6	.	PHLPP1	ENSG00000081913	Yes	.	.	.	Yes
19-8888876-AT-A	frameshift_variant	35	0.0001389	MUC16	ENSG00000181143	.	.	.	.	.
3-44447922-C-CA	frameshift_variant	19.25	.	ZNF445	ENSG00000185219	.	.	.	.	.
4-112266716-G-T	stop_gained&splice_region_variant	54	.	AP1AR	ENSG00000138660	.	.	.	.	.
4-168179311-TG-T	splice_donor_variant&intron_variant	38	.	ANXA10	ENSG00000109511	.	.	.	.	.
5-37182762-TA-T	frameshift_variant	22.6	.	C5orf42	ENSG00000197603	.	.	.	.	.
5-37182765-TA-T	frameshift_variant	22.3	.	C5orf42	ENSG00000197603	.	.	.	.	.
5-83195899-GA-G	frameshift_variant	31	.	XRCC4	ENSG00000152422	Yes	.	.	.	.
5-128112928-GTATTAGTATGTATA-G	frameshift_variant&splice_donor_variant&splice_region_variant&intron_variant	32	.	SLC12A2	ENSG00000064651	Yes	.	.	.	Yes
5-159203621-G-GTT	frameshift_variant	2.478	.	RNF145	ENSG00000145860	.	.	.	.	.
17-49409139-TCTCCAGCATCAAAGCGA-T	frameshift_variant&splice_region_variant	66	.	PHB	ENSG00000167085	Yes	.	.	.	.
19-501743-T-TCCCGACACCACCTCCCAGGAGC	frameshift_variant	19.55	.	MADCAM1	ENSG00000099866	Yes	.	.	.	Yes
19-39826887-GC-G	frameshift_variant	35	.	DYRK1B	ENSG00000105204	.	.	.	.	.
22-38481404-G-GT	frameshift_variant	35	.	KDELR3	ENSG00000100196	.	.	.	.	.
8-11845671-CCAGT-C	frameshift_variant	35	.	CTSB	ENSG00000164733	Yes	.	.	.	.
17-56950275-ACT-A	frameshift_variant	25	.	COIL	ENSG00000121058	.	.	.	.	.
11-58834457-C-T	stop_gained	36	.	GLYATL2	ENSG00000156689	.	.	.	.	.
11-58834779-GT-G	frameshift_variant	16.55	.	GLYATL2	ENSG00000156689	.	.	.	.	.
13-24904001-A-ATT	frameshift_variant	34	.	CENPJ	ENSG00000151849	.	.	.	.	.
17-82237717-G-GCGACTACGGCGGC	frameshift_variant	20.8	.	SLC16A3	ENSG00000141526	.	.	.	.	.
19-38198391-A-AT	frameshift_variant	32	.	SIPA1L3	ENSG00000105738	.	Yes	.	.	.
2-201395356-AG-A	frameshift_variant	33	.	TRAK2	ENSG00000115993	.	.	.	.	.
2-238398778-CT-C	frameshift_variant	22.5	.	TRAF3IP1	ENSG00000204104	.	.	.	.	.
22-44888058-CG-C	frameshift_variant	22.8	.	PHF21B	ENSG00000056487	.	.	.	.	.
4-78379798-AT-A	frameshift_variant	22.3	.	FRAS1	ENSG00000138759	.	.	.	.	.
7-100773854-G-GTT	frameshift_variant	34	.	ZAN	ENSG00000146839	.	.	.	.	.
8-142682132-G-T	stop_lost	9.58	.	PSCA	ENSG00000167653	.	.	.	.	.
X-108190392-C-A	stop_gained&splice_region_variant	.	.	COL4A6	ENSG00000197565	.	.	.	.	.
1-45740957-AG-A	frameshift_variant	26.3	.	IPP	ENSG00000197429	.	.	.	.	.
1-145897336-C-A	stop_gained	34	.	ITGA10	ENSG00000143127	.	.	.	.	.
12-98708633-C-T	stop_gained	39	.	APAF1	ENSG00000120868	Yes	.	.	.	.
12-103984920-G-GAGGATGCAAA	splice_donor_variant&intron_variant	35	0.000510031	TDG	ENSG00000139372	.	.	.	.	.
15-41570340-T-TTGGACAGCTTGGGCATCA	splice_donor_variant&intron_variant	18.01	0	TYRO3	ENSG00000092445	Yes	Yes	Yes	.	Yes
15-41572564-T-TAACCTACCCCTCCAGACCCTGATCC	splice_donor_variant&intron_variant	35	9.84834e-05	TYRO3	ENSG00000092445	Yes	Yes	Yes	.	Yes
15-41573467-G-GTGGGCGTTC	splice_donor_variant&intron_variant	24	0	TYRO3	ENSG00000092445	Yes	Yes	Yes	.	Yes
17-7549190-CG-C	frameshift_variant	32	.	TNFSF12	ENSG00000239697	Yes	.	.	.	.
19-501743-T-TCTCCCGACACCACCTCCCAGGAGC	frameshift_variant	0.188	.	MADCAM1	ENSG00000099866	Yes	.	.	.	Yes
5-176591291-CA-C	frameshift_variant	30	.	CDHR2	ENSG00000074276	.	.	.	.	.
10-101694501-GC-G	frameshift_variant	32	.	FBXW4	ENSG00000107829	.	.	.	.	.
15-41572564-T-TAACCTACCCCTCCA	splice_donor_variant&intron_variant	35	3.28278e-05	TYRO3	ENSG00000092445	Yes	Yes	Yes	.	Yes
15-75578726-C-CA	frameshift_variant	33	.	PTPN9	ENSG00000169410	.	.	.	.	.
16-1968923-T-A	stop_lost	7.27	.	RNF151	ENSG00000179580	.	.	.	.	.
19-1457016-CGGCCG-C	frameshift_variant	24.7	.	APC2	ENSG00000115266	.	.	.	.	.
19-2290057-CA-C	frameshift_variant	23.4	.	LINGO3	ENSG00000220008	.	.	.	.	.
20-62798607-AT-A	frameshift_variant	33	.	MRGBP	ENSG00000101189	.	.	.	.	.
4-67626377-GAT-G	frameshift_variant	34	.	UBA6	ENSG00000033178	.	.	.	.	.
4-67626381-A-ATC	frameshift_variant	28.8	.	UBA6	ENSG00000033178	.	.	.	.	.
6-116629593-AC-A	frameshift_variant	31	.	RSPH4A	ENSG00000111834	.	.	.	.	.
7-99629988-ACCCAGCACCGCCAG-A	frameshift_variant	34	.	ZSCAN25	ENSG00000197037	.	.	.	.	.
7-103075274-TG-T	frameshift_variant	23.8	.	ARMC10	ENSG00000170632	.	.	.	.	.
X-7843769-G-GTGTGGATGGCCAGCTTTTCCCCTGTC	frameshift_variant	19.35	.	VCX	ENSG00000182583	.	.	.	.	.
10-103350805-C-A	stop_gained	37	.	PCGF6	ENSG00000156374	.	.	.	.	.
15-23440322-CT-C	frameshift_variant	21.4	0	GOLGA6L2	ENSG00000174450	.	.	.	.	.
15-23686898-C-T	stop_gained	38	.	NDN	ENSG00000182636	.	.	.	.	.
19-10467594-CG-C	frameshift_variant	17.88	.	PDE4A	ENSG00000065989	.	.	.	.	.
2-24146755-TC-T	frameshift_variant	21.3	.	FAM228B	ENSG00000219626	.	.	.	.	.
2-26187297-C-A	stop_gained	36	.	GAREM2	ENSG00000157833	.	.	.	.	.
3-150571958-CA-C	frameshift_variant	24.2	.	EIF2A	ENSG00000144895	.	.	.	.	.
7-76400548-CA-C	frameshift_variant	31	.	SSC4D	ENSG00000146700	.	.	.	.	.
7-135188483-C-A	stop_gained	47	.	WDR91	ENSG00000105875	.	.	.	.	.
9-136378697-GA-G	frameshift_variant	17.71	.	SNAPC4	ENSG00000165684	.	.	.	.	.
12-4538942-G-C	start_lost	22.6	.	RAD51AP1	ENSG00000111247	.	.	.	.	.
15-41817017-AC-A	frameshift_variant	35	.	MAPKBP1	ENSG00000137802	.	.	.	.	.
16-67879913-TC-T	frameshift_variant	33	.	EDC4	ENSG00000038358	.	.	.	.	.
2-112067027-T-G	stop_gained	36	.	TMEM87B	ENSG00000153214	.	.	.	.	.
20-56399347-C-CAG	frameshift_variant	33	.	CSTF1	ENSG00000101138	.	.	.	.	.
X-65531392-TG-T	frameshift_variant	.	.	LAS1L	ENSG00000001497	.	.	.	.	.
11-114312307-C-T	stop_gained	38	.	NNMT	ENSG00000166741	.	.	.	.	.
12-103984920-G-GAGGATGCAAAGAAGATGGCT	splice_donor_variant&intron_variant	36	6.80041e-05	TDG	ENSG00000139372	.	.	.	.	.
15-89801594-CG-C	frameshift_variant	20.9	.	ANPEP	ENSG00000166825	.	.	.	.	.
7-98910215-CCTGCCCCA-C	frameshift_variant	25.5	.	TRRAP	ENSG00000196367	.	.	.	.	.
13-23340283-G-T	stop_gained	38	.	SACS	ENSG00000151835	.	.	.	.	.
14-21522813-TG-T	frameshift_variant	34	.	SALL2	ENSG00000165821	.	.	.	.	.
9-128713383-AGC-A	frameshift_variant&splice_region_variant	26.3	.	PKN3	ENSG00000160447	.	.	.	.	.
14-73645041-T-A	start_lost&splice_region_variant	26.1	.	DNAL1	ENSG00000119661	.	.	.	.	.
19-11868035-GA-G	frameshift_variant	17.03	.	ZNF439	ENSG00000171291	.	.	.	.	.
22-35317914-G-A	stop_gained	43	.	TOM1	ENSG00000100284	Yes	.	.	Yes	.
1-200560749-GT-G	frameshift_variant	23	.	KIF14	ENSG00000118193	.	.	.	.	.
16-30005308-A-AC	frameshift_variant	29	.	INO80E	ENSG00000169592	.	.	.	.	.
19-35721221-CTCCA-C	frameshift_variant	24.5	.	KMT2B	ENSG00000272333	.	.	.	.	.
1-11822723-CCT-C	frameshift_variant	34	.	CLCN6	ENSG00000011021	.	.	.	.	.
1-11829203-G-T	stop_gained	46	.	CLCN6	ENSG00000011021	.	.	.	.	.
1-32769780-G-T	stop_gained	39	.	KIAA1522	ENSG00000162522	.	.	.	.	.
1-39318466-G-T	stop_gained	38	.	MACF1	ENSG00000127603	.	.	.	.	.
1-40762906-C-T	stop_gained	48	.	NFYC	ENSG00000066136	.	.	.	.	.
1-43970203-G-T	stop_gained	38	.	DPH2	ENSG00000132768	.	.	.	.	.
1-54014331-CCG-C	frameshift_variant	18.64	.	LDLRAD1	ENSG00000203985	.	.	.	.	.
1-60033478-T-A	stop_gained&splice_region_variant	41	.	C1orf87	ENSG00000162598	.	.	.	.	.
1-149913528-C-A	stop_gained	37	.	SV2A	ENSG00000159164	.	.	.	.	.
1-151518634-G-T	stop_gained	35	.	CGN	ENSG00000143375	.	.	.	.	.
10-26759064-G-T	stop_gained&splice_region_variant	51	.	ABI1	ENSG00000136754	.	Yes	.	.	.
10-29473987-C-A	stop_gained&splice_region_variant	41	.	SVIL	ENSG00000197321	.	.	.	.	.
10-48810620-AT-A	frameshift_variant	16.91	.	WDFY4	ENSG00000128815	Yes	.	.	.	Yes
11-60852942-GC-G	frameshift_variant	21	.	PTGDR2	ENSG00000183134	Yes	.	.	.	.
11-62993238-C-A	stop_lost	15.05	.	SLC22A8	ENSG00000149452	.	.	.	.	.
12-6528694-TC-T	frameshift_variant	31	.	NCAPD2	ENSG00000010292	.	.	.	.	.
12-18282127-G-T	stop_gained	35	.	PIK3C2G	ENSG00000139144	.	.	.	.	.
12-31452425-C-A	stop_gained	38	.	DENND5B	ENSG00000170456	.	.	.	.	.
12-47670201-TCTTA-T	frameshift_variant	31	.	RPAP3	ENSG00000005175	.	.	.	.	.
12-48980575-C-A	stop_gained	37	.	WNT1	ENSG00000125084	Yes	Yes	.	.	Yes
12-53985950-GA-G	frameshift_variant	32	.	HOXC10	ENSG00000180818	.	.	.	.	.
12-109906575-G-T	stop_gained	44	.	TCHP	ENSG00000139437	.	.	.	.	.
12-122981750-AAG-A	frameshift_variant	25	.	ARL6IP4	ENSG00000182196	.	.	.	.	.
13-76885988-G-T	stop_gained	38	.	KCTD12	ENSG00000178695	.	.	.	.	.
14-52027230-CCAGG-C	frameshift_variant	35	.	NID2	ENSG00000087303	.	.	.	.	.
14-95466142-TG-T	frameshift_variant	25.5	.	SYNE3	ENSG00000176438	.	.	.	.	.
14-100881984-G-T	stop_gained	35	.	RTL1	ENSG00000254656	.	.	.	.	.
15-67395291-A-T	stop_gained&splice_region_variant	36	.	IQCH	ENSG00000103599	.	.	.	.	.
15-74175072-G-T	stop_gained	39	.	ISLR	ENSG00000129009	.	.	.	.	.
15-74544487-A-AGAAT	splice_donor_variant&intron_variant	35	.	ARID3B	ENSG00000179361	.	.	.	.	.
15-96334575-C-A	stop_gained	40	.	NR2F2	ENSG00000185551	.	.	.	.	.
16-2165935-AG-A	splice_donor_variant&intron_variant	39	.	TRAF7	ENSG00000131653	.	.	.	.	.
16-23641116-CT-C	frameshift_variant	33	.	PALB2	ENSG00000083093	.	.	.	.	.
16-72959831-CG-C	frameshift_variant	26.5	.	ZFHX3	ENSG00000140836	.	.	.	.	.
17-7290317-TG-T	frameshift_variant	33	.	YBX2	ENSG00000006047	.	.	.	.	.
17-9594195-TG-T	frameshift_variant	24.6	.	CFAP52	ENSG00000166596	.	.	.	.	.
17-9860003-T-G	stop_gained	38	.	GLP2R	ENSG00000065325	.	.	.	.	.
17-16432031-TC-T	frameshift_variant	16.09	.	TRPV2	ENSG00000187688	.	.	.	.	.
17-49707942-C-A	start_lost	21.1	.	SLC35B1	ENSG00000121073	.	.	.	.	.
17-50097515-CT-C	frameshift_variant	32	.	PDK2	ENSG00000005882	.	.	.	.	.
17-73232297-GCC-G	frameshift_variant	33	.	FAM104A	ENSG00000133193	.	.	.	.	.
19-17283331-AC-A	frameshift_variant	9.206	.	ANKLE1	ENSG00000160117	.	.	.	.	.
19-47039080-CG-C	frameshift_variant	34	.	NPAS1	ENSG00000130751	.	.	.	.	.
19-47694391-GC-G	frameshift_variant	19.19	.	GLTSCR1	ENSG00000063169	.	.	.	.	.
19-53290149-C-A	stop_gained	7.48	.	BIRC8	ENSG00000163098	.	.	.	.	.
2-10444630-G-GA	frameshift_variant	35	.	ODC1	ENSG00000115758	.	.	.	.	.
2-112917718-G-T	stop_gained	35	.	IL37	ENSG00000125571	Yes	.	Yes	.	.
2-128178555-C-A	stop_gained	37	.	UGGT1	ENSG00000136731	.	.	.	.	.
2-178530942-C-A	stop_gained	73	.	TTN	ENSG00000155657	.	.	.	.	.
2-185746672-T-G	stop_gained	26.4	.	FSIP2	ENSG00000188738	.	.	.	.	.
20-32527764-G-T	stop_gained	38	.	NOL4L	ENSG00000197183	.	.	.	.	.
20-33020374-AG-A	frameshift_variant	26.7	.	BPIFB2	ENSG00000078898	.	.	.	.	.
20-45304307-CG-C	frameshift_variant	34	.	MATN4	ENSG00000124159	.	.	.	.	.
20-62896236-AT-A	frameshift_variant	34	.	DIDO1	ENSG00000101191	.	.	.	.	.
20-63309885-G-A	stop_gained	36	.	COL20A1	ENSG00000101203	.	.	.	.	.
22-19176438-CT-C	frameshift_variant	34	.	SLC25A1	ENSG00000100075	.	.	.	.	.
22-41574845-GC-G	frameshift_variant	33	.	CSDC2	ENSG00000172346	.	.	.	.	.
22-50250861-AG-A	frameshift_variant	27	.	HDAC10	ENSG00000100429	.	.	.	.	.
3-23918007-C-T	stop_gained	36	.	RPL15	ENSG00000174748	.	.	.	.	.
3-33214088-C-A	stop_gained	38	.	SUSD5	ENSG00000173705	.	.	.	.	.
3-49271192-G-T	stop_gained	33	.	C3orf62	ENSG00000188315	.	.	.	.	.
3-53810098-AC-A	frameshift_variant	34	.	CACNA1D	ENSG00000157388	.	.	.	.	.
3-113626102-G-T	stop_gained&splice_region_variant	43	.	SIDT1	ENSG00000072858	.	.	.	.	.
3-140403658-C-T	stop_gained	42	.	CLSTN2	ENSG00000158258	.	.	.	.	.
4-1024046-C-A	stop_gained	36	.	FGFRL1	ENSG00000127418	.	.	.	.	.
4-2932101-AG-A	frameshift_variant	24.3	.	MFSD10	ENSG00000109736	.	.	.	.	.
4-168284889-C-A	stop_gained	36	.	DDX60	ENSG00000137628	Yes	.	.	.	.
5-90745214-C-A	stop_gained	35	.	ADGRV1	ENSG00000164199	.	.	.	.	.
5-103149152-GT-G	frameshift_variant	34	.	PPIP5K2	ENSG00000145725	.	.	.	.	.
5-115620611-C-A	stop_gained	41	.	TMED7-TICAM2	ENSG00000251201	.	.	.	.	.
5-115620615-G-T	stop_gained	38	.	TMED7-TICAM2	ENSG00000251201	.	.	.	.	.
5-141374607-AT-A	frameshift_variant	17.33	.	PCDHGA6	ENSG00000253731	.	.	.	.	.
5-150037419-G-T	stop_gained	43	.	HMGXB3	ENSG00000113716	.	.	.	.	.
6-4049746-G-T	stop_gained	46	.	PRPF4B	ENSG00000112739	.	.	.	.	.
7-51028751-CG-C	frameshift_variant	19.37	.	COBL	ENSG00000106078	.	.	.	.	.
7-112784823-C-A	start_lost	22.9	.	TMEM168	ENSG00000146802	.	.	.	.	.
7-140567164-G-T	stop_gained	38	.	DENND2A	ENSG00000146966	.	.	.	.	.
8-42973295-G-T	stop_gained	45	.	HOOK3	ENSG00000168172	.	.	.	.	.
8-116755706-G-T	stop_gained	41	.	EIF3H	ENSG00000147677	.	.	.	.	.
9-26996313-G-T	stop_gained&splice_region_variant	43	.	LRRC19	ENSG00000184434	Yes	.	Yes	.	.
9-99218065-C-A	stop_gained	37	.	ALG2	ENSG00000119523	.	.	.	.	.
9-113506413-G-GTC	frameshift_variant	35	.	RGS3	ENSG00000138835	.	.	.	.	.
X-34130158-CT-C	frameshift_variant	.	.	FAM47A	ENSG00000185448	.	.	.	.	.
X-154354940-AC-A	frameshift_variant	.	.	FLNA	ENSG00000196924	.	Yes	.	.	.
1-6209444-G-T	stop_gained	41	.	RNF207	ENSG00000158286	.	.	.	.	.
1-22569306-TCG-T	frameshift_variant	35	.	EPHA8	ENSG00000070886	.	.	.	.	.
1-22864942-AC-A	frameshift_variant	27.3	.	EPHB2	ENSG00000133216	Yes	.	Yes	.	Yes
1-37554098-GC-G	frameshift_variant	27.4	.	SNIP1	ENSG00000163877	.	.	.	.	.
1-53089828-TG-T	frameshift_variant	34	.	SLC1A7	ENSG00000162383	.	.	.	.	.
1-71070848-G-T	stop_gained	45	.	ZRANB2	ENSG00000132485	.	.	.	.	.
1-85730555-G-T	stop_gained	37	.	COL24A1	ENSG00000171502	.	.	.	.	.
1-153992836-T-G	stop_lost	2.25	.	NUP210L	ENSG00000143552	.	.	.	.	.
1-154348443-TG-T	frameshift_variant	35	.	ATP8B2	ENSG00000143515	.	.	.	.	.
1-158700181-C-A	stop_gained	37	.	OR6K2	ENSG00000196171	.	.	.	.	.
1-171539975-G-T	stop_gained	39	.	PRRC2C	ENSG00000117523	.	Yes	.	.	.
1-212858684-C-T	stop_gained	37	.	FLVCR1	ENSG00000162769	.	Yes	.	.	.
1-246565851-TG-T	frameshift_variant	15.32	.	TFB2M	ENSG00000162851	.	.	.	.	.
10-3067598-G-T	start_lost	22.1	.	PFKP	ENSG00000067057	.	.	.	.	.
10-71716259-CG-C	frameshift_variant	0.017	.	C10orf105	ENSG00000214688	.	.	.	.	.
10-84213258-C-A	stop_gained	35	.	CDHR1	ENSG00000148600	.	.	.	.	.
10-104057092-C-A	stop_gained	37	.	COL17A1	ENSG00000065618	.	.	.	.	.
10-119726266-GA-G	frameshift_variant	33	.	INPP5F	ENSG00000198825	.	.	.	.	.
11-14262723-G-T	stop_gained	40	.	SPON1	ENSG00000262655	.	.	.	.	.
11-68027927-C-A	stop_gained	36	.	ALDH3B1	ENSG00000006534	Yes	.	.	Yes	.
11-74005885-ATGGCTCC-A	frameshift_variant	34	.	UCP3	ENSG00000175564	.	.	.	.	.
11-119335600-CAG-C	frameshift_variant	33	.	RNF26	ENSG00000173456	.	.	.	.	.
12-40105696-TC-T	frameshift_variant	32	.	SLC2A13	ENSG00000151229	.	.	.	.	.
14-44900483-T-G	stop_gained	36	.	C14orf28	ENSG00000179476	.	.	.	.	.
14-94590078-AG-A	frameshift_variant	21.4	.	SERPINA5	ENSG00000188488	.	.	.	.	.
15-25679791-CA-C	frameshift_variant	18.13	.	ATP10A	ENSG00000206190	.	.	.	.	.
15-41564270-G-GCACTGCCT	splice_donor_variant&intron_variant	36	.	TYRO3	ENSG00000092445	Yes	Yes	Yes	.	Yes
15-61878710-C-A	stop_gained	41	.	VPS13C	ENSG00000129003	.	.	.	.	.
15-73633170-GC-G	frameshift_variant	34	.	NPTN	ENSG00000156642	.	.	.	.	.
16-31142560-GC-G	frameshift_variant	24.6	.	PRSS36	ENSG00000178226	.	.	.	.	.
16-67001399-G-T	stop_gained	38	.	CES4A	ENSG00000172824	.	.	.	.	.
16-70556203-G-T	stop_gained	43	.	SF3B3	ENSG00000189091	.	.	.	.	.
17-8803384-CTTCTGGGCCCCAGAACATGG-C	frameshift_variant	35	.	PIK3R6	ENSG00000276231	Yes	Yes	.	.	Yes
17-35553415-C-A	stop_gained	37	.	SLFN14	ENSG00000236320	.	.	.	.	.
17-81869924-C-A	stop_gained	46	.	ARHGDIA	ENSG00000141522	.	.	.	.	.
18-36730673-G-T	stop_gained	46	.	FHOD3	ENSG00000134775	.	.	.	.	.
19-9970639-CG-C	frameshift_variant	14.47	.	COL5A3	ENSG00000080573	.	.	.	.	.
19-42410698-T-TC	frameshift_variant	28.9	.	LIPE	ENSG00000079435	.	.	.	.	.
19-48416124-CA-C	frameshift_variant	35	.	GRIN2D	ENSG00000105464	.	.	.	.	.
2-26934697-AC-A	frameshift_variant	35	.	DPYSL5	ENSG00000157851	.	.	.	.	.
2-73202802-G-T	stop_gained	34	.	NOTO	ENSG00000214513	.	.	.	.	.
2-74549505-C-A	stop_gained	37	.	LOXL3	ENSG00000115318	Yes	Yes	Yes	.	Yes
2-85888903-C-A	start_lost	21.8	.	ST3GAL5	ENSG00000115525	.	.	.	.	.
2-185791602-AT-A	frameshift_variant	19.59	.	FSIP2	ENSG00000188738	.	.	.	.	.
2-201649578-G-A	stop_gained&splice_region_variant	47	.	MPP4	ENSG00000082126	.	.	.	.	.
20-37402520-TG-T	frameshift_variant	29.1	.	SRC	ENSG00000197122	Yes	Yes	Yes	Yes	Yes
20-62896531-CT-C	frameshift_variant&splice_region_variant	34	.	DIDO1	ENSG00000101191	.	.	.	.	.
20-63694404-TC-T	frameshift_variant	21.9	.	RTEL1	ENSG00000258366	.	.	.	.	.
22-36929791-C-A	stop_gained	32	.	CSF2RB	ENSG00000100368	Yes	.	.	.	Yes
3-23532694-C-A	stop_gained	38	.	UBE2E2	ENSG00000182247	.	.	.	.	.
3-119629467-A-G	stop_lost	12.06	.	PLA1A	ENSG00000144837	.	.	.	.	.
3-159764926-CA-C	frameshift_variant	15.36	.	IQCJ-SCHIP1	ENSG00000283154	.	.	.	.	.
3-185437467-G-T	stop_gained	41	.	MAP3K13	ENSG00000073803	.	.	.	.	.
3-194623578-G-T	stop_gained	35	.	TMEM44	ENSG00000145014	.	.	.	.	.
5-133099581-G-T	stop_gained	47	.	HSPA4	ENSG00000170606	.	.	.	.	.
5-140300573-C-A	stop_gained	38	.	PFDN1	ENSG00000113068	.	.	.	.	.
5-140336008-C-A	stop_gained	39	.	HBEGF	ENSG00000113070	.	.	.	.	.
5-160394731-C-A	stop_gained	36	.	ZBED8	ENSG00000221886	.	.	.	.	.
5-170075959-G-T	stop_gained	49	.	DOCK2	ENSG00000134516	Yes	Yes	.	Yes	Yes
5-177269800-T-A	stop_gained	35	.	NSD1	ENSG00000165671	.	.	.	.	.
6-49511992-T-G	start_lost	23.9	.	GLYATL3	ENSG00000203972	.	.	.	.	.
6-73473384-T-G	stop_gained	35	.	MTO1	ENSG00000135297	.	.	.	.	.
7-86839892-C-A	stop_gained	43	.	GRM3	ENSG00000198822	.	.	.	.	.
7-152182540-C-A	stop_gained	38	.	KMT2C	ENSG00000055609	.	.	.	.	.
8-11556785-C-A	stop_gained	24.6	.	BLK	ENSG00000136573	Yes	.	.	.	.
8-138589372-C-A	stop_gained	44	.	COL22A1	ENSG00000169436	.	.	.	.	.
9-6984384-C-A	stop_gained	32	.	KDM4C	ENSG00000107077	.	.	.	.	.
9-137349412-GT-G	frameshift_variant	25.1	.	EXD3	ENSG00000187609	.	.	.	.	.
X-27747294-G-GA	frameshift_variant	.	.	DCAF8L2	ENSG00000189186	.	.	.	.	.
X-46998222-GA-G	frameshift_variant	.	.	JADE3	ENSG00000102221	.	.	.	.	.
X-101837828-G-T	stop_gained	.	.	NXF5	ENSG00000126952	.	.	.	.	.
1-11923019-CG-C	frameshift_variant	8.474	.	KIAA2013	ENSG00000116685	.	.	.	.	.
1-12022389-C-CAGGAGGCACAGACCCCG	frameshift_variant	20.6	.	MIIP	ENSG00000116691	.	.	.	.	.
1-42735961-GA-G	frameshift_variant	29.9	.	CLDN19	ENSG00000164007	.	.	.	.	.
1-48232147-AC-A	frameshift_variant&splice_region_variant	24.3	.	SLC5A9	ENSG00000117834	.	.	.	.	.
1-52904695-T-TC	frameshift_variant	25	.	ECHDC2	ENSG00000121310	.	.	.	.	.
1-86356587-C-A	stop_gained	50	.	ODF2L	ENSG00000122417	.	.	.	.	.
1-108843249-C-A	stop_gained	38	.	AKNAD1	ENSG00000162641	.	.	.	.	.
1-209783511-C-A	stop_gained	36	.	C1orf74	ENSG00000162757	.	.	.	.	.
1-213241640-G-T	stop_gained	37	.	RPS6KC1	ENSG00000136643	.	.	.	.	.
1-230912718-C-A	stop_gained	44	.	TTC13	ENSG00000143643	.	.	.	.	.
1-237832591-G-T	stop_gained	52	.	RYR2	ENSG00000198626	.	.	.	.	.
10-31527229-G-T	stop_gained	36	.	ZEB1	ENSG00000148516	Yes	Yes	.	.	Yes
10-34696377-CTCCATGT-C	frameshift_variant	34	.	PARD3	ENSG00000148498	.	.	.	.	.
10-66621708-TC-T	frameshift_variant	34	.	CTNNA3	ENSG00000183230	.	.	.	.	.
11-3104344-C-A	stop_gained	40	.	OSBPL5	ENSG00000021762	.	.	.	.	.
11-66468150-GA-G	frameshift_variant	32	.	PELI3	ENSG00000174516	Yes	.	.	.	.
11-66473314-GC-G	frameshift_variant	22.9	.	PELI3	ENSG00000174516	Yes	.	.	.	.
11-130416985-C-A	stop_gained	37	.	ADAMTS8	ENSG00000134917	.	.	.	.	.
12-31402512-C-A	stop_gained	45	.	DENND5B	ENSG00000170456	.	.	.	.	.
12-42119164-G-GTCTACACCTGTCCCACCCGCCGGAATGCGCCACAGGGCCCGCGCTGCCAGCGCCTCTC	frameshift_variant&stop_gained	.	0.000132591	GXYLT1	ENSG00000151233	.	.	.	.	.
12-103984920-G-GAGGATGCAAAGAAGATGGCTGTTAAGGAA	splice_donor_variant&intron_variant	35	.	TDG	ENSG00000139372	.	.	.	.	.
12-119528622-G-T	stop_gained	45	.	CCDC60	ENSG00000183273	.	.	.	.	.
14-64541971-T-G	stop_gained	35	.	HSPA2	ENSG00000126803	.	.	.	.	.
14-73520979-AGTGCTCTT-A	frameshift_variant	23.8	.	HEATR4	ENSG00000187105	.	.	.	.	.
14-90264104-G-T	stop_gained	53	.	PSMC1	ENSG00000100764	.	.	.	.	.
15-56443853-C-A	stop_gained&splice_region_variant	41	.	MNS1	ENSG00000138587	.	.	.	.	.
15-100341122-C-A	stop_gained	37	.	ADAMTS17	ENSG00000140470	.	.	.	.	.
15-100879930-TG-T	frameshift_variant	32	.	ALDH1A3	ENSG00000184254	.	.	.	.	.
16-88533809-GC-G	frameshift_variant	16.63	.	ZFPM1	ENSG00000179588	Yes	Yes	.	.	Yes
16-89179519-TC-T	frameshift_variant	20.8	.	CDH15	ENSG00000129910	.	.	.	.	.
17-19799573-CA-C	frameshift_variant&splice_region_variant	24.5	.	ULK2	ENSG00000083290	.	.	.	.	.
17-63484528-C-A	stop_gained	36	.	ACE	ENSG00000159640	Yes	Yes	.	Yes	.
17-78174935-C-A	stop_gained	42	.	TK1	ENSG00000167900	.	.	.	.	.
17-78234664-CT-C	frameshift_variant	26.5	.	TMEM235	ENSG00000204278	.	.	.	.	.
19-1912366-G-T	stop_gained	39	.	ADAT3	ENSG00000213638	.	.	.	.	.
19-8888883-TTGGGC-T	frameshift_variant&splice_region_variant	35	.	MUC16	ENSG00000181143	.	.	.	.	.
19-9467473-G-A	stop_gained	33	.	ZNF560	ENSG00000198028	.	.	.	.	.
19-9979403-CT-C	frameshift_variant	33	.	COL5A3	ENSG00000080573	.	.	.	.	.
19-13934361-CG-C	frameshift_variant	0.329	.	PODNL1	ENSG00000132000	.	.	.	.	.
19-40846097-C-A	stop_gained&splice_region_variant	59	.	CYP2A6	ENSG00000255974	.	.	.	.	.
2-10129246-G-T	stop_gained	39	.	RRM2	ENSG00000171848	.	.	.	.	.
2-23788541-G-T	stop_gained	41	.	ATAD2B	ENSG00000119778	.	.	.	.	.
2-23971412-CA-C	frameshift_variant&splice_region_variant	34	.	UBXN2A	ENSG00000173960	.	.	.	.	.
2-98194361-G-T	stop_gained&splice_region_variant	41	.	VWA3B	ENSG00000168658	.	.	.	.	.
2-101028366-GA-G	frameshift_variant	29.6	.	TBC1D8	ENSG00000204634	.	.	.	.	.
2-134986908-G-T	stop_gained	38	.	MAP3K19	ENSG00000176601	.	.	.	.	.
2-207624357-C-A	stop_gained	38	.	METTL21A	ENSG00000144401	.	.	.	.	.
2-219448779-AC-A	frameshift_variant	23.7	.	SPEG	ENSG00000072195	.	.	.	.	.
20-20640760-G-T	stop_gained	37	.	RALGAPA2	ENSG00000188559	.	.	.	.	.
20-43458493-C-A	stop_gained	38	.	SRSF6	ENSG00000124193	.	.	.	.	.
20-58669358-AG-A	frameshift_variant	26.5	.	STX16	ENSG00000124222	.	.	.	.	.
20-58989921-C-T	stop_gained	39	.	NELFCD	ENSG00000101158	.	.	.	.	.
20-63940014-CG-C	frameshift_variant	2.178	.	UCKL1	ENSG00000198276	.	.	.	.	.
21-30440741-A-C	stop_lost	2.09	.	KRTAP15-1	ENSG00000186970	.	.	.	.	.
21-46242923-TCA-T	frameshift_variant	34	.	MCM3AP	ENSG00000160294	Yes	.	.	.	.
22-32360649-CT-C	frameshift_variant	20	.	RFPL3	ENSG00000128276	Yes	.	.	.	.
22-50261236-GA-G	frameshift_variant	35	.	MAPK12	ENSG00000188130	.	.	.	.	.
3-42636941-G-T	stop_gained	37	.	NKTR	ENSG00000114857	.	.	.	.	.
3-49657443-CA-C	frameshift_variant	27.4	.	BSN	ENSG00000164061	.	.	.	.	.
3-62372830-CG-C	frameshift_variant	34	.	FEZF2	ENSG00000153266	.	.	.	.	.
3-129437256-TG-T	frameshift_variant	23.3	.	MBD4	ENSG00000129071	.	.	.	.	.
5-58974849-C-A	stop_gained	38	.	PDE4D	ENSG00000113448	Yes	.	.	.	.
5-129461472-GC-G	frameshift_variant	23.8	.	ADAMTS19	ENSG00000145808	.	.	.	.	.
6-37009028-CT-C	frameshift_variant	22.3	.	FGD2	ENSG00000146192	.	.	.	.	.
6-41153822-G-T	stop_gained	29.4	.	TREML1	ENSG00000161911	Yes	.	.	.	.
6-75702700-G-T	stop_gained	43	.	SENP6	ENSG00000112701	.	.	.	.	.
7-100872662-TA-T	frameshift_variant	31	.	TRIP6	ENSG00000087077	.	.	.	.	.
8-22690504-G-T	stop_gained	43	.	EGR3	ENSG00000179388	Yes	Yes	.	.	Yes
8-23439915-C-A	stop_gained&splice_region_variant	46	.	ENTPD4	ENSG00000197217	.	.	.	.	.
9-76159068-G-T	stop_gained	45	.	PCSK5	ENSG00000099139	.	.	.	.	.
9-93289383-CT-C	frameshift_variant	34	.	WNK2	ENSG00000165238	.	.	.	.	.
9-137352098-CT-C	frameshift_variant	20.5	.	EXD3	ENSG00000187609	.	.	.	.	.
X-119637193-C-A	stop_gained&splice_region_variant	.	.	SEPT6	ENSG00000125354	.	.	.	.	.
X-151924536-TG-T	frameshift_variant	.	.	MAGEA4	ENSG00000147381	.	.	.	.	.
1-33571608-G-T	stop_gained	43	.	CSMD2	ENSG00000121904	.	.	.	.	.
1-38046110-C-A	stop_gained	39	.	POU3F1	ENSG00000185668	.	.	.	.	.
1-46645223-C-A	stop_gained	40	.	ATPAF1	ENSG00000123472	.	.	.	.	.
1-54986342-G-A	stop_gained	38	.	TMEM61	ENSG00000143001	.	.	.	.	.
1-155347659-G-T	stop_gained	40	.	ASH1L	ENSG00000116539	.	.	Yes	.	.
11-103192262-C-A	stop_gained&splice_region_variant	43	.	DYNC2H1	ENSG00000187240	.	.	.	.	.
11-120660321-G-T	start_lost	23.6	.	GRIK4	ENSG00000149403	.	.	.	.	.
11-124250545-T-A	stop_gained	25	.	OR8G1	ENSG00000197849	.	.	.	.	.
12-7432734-C-A	stop_gained&splice_region_variant	34	.	CD163L1	ENSG00000177675	.	.	.	.	.
12-9999080-G-T	stop_gained	22	.	CLEC1B	ENSG00000165682	.	Yes	.	.	.
12-39619079-TA-T	frameshift_variant	33	.	ABCD2	ENSG00000173208	.	.	Yes	.	.
13-98719284-TA-T	frameshift_variant	33	.	SLC15A1	ENSG00000088386	.	.	.	.	.
14-99510252-G-GGC	frameshift_variant	34	.	CCNK	ENSG00000090061	.	.	.	.	.
15-85120818-G-T	stop_gained	36	.	PDE8A	ENSG00000073417	.	.	.	.	.
15-88877985-G-T	stop_gained	36	.	HAPLN3	ENSG00000140511	.	.	.	.	.
15-90607451-C-T	stop_gained	38	.	CRTC3	ENSG00000140577	Yes	.	.	.	.
16-81044395-G-T	stop_gained	36	.	ATMIN	ENSG00000166454	.	.	.	.	.
17-2696453-AT-A	frameshift_variant	34	.	CLUH	ENSG00000132361	.	.	.	.	.
17-5434883-TC-T	frameshift_variant	34	.	C1QBP	ENSG00000108561	Yes	.	.	.	Yes
17-8146477-TG-T	frameshift_variant	22.4	.	PER1	ENSG00000179094	.	.	Yes	.	.
17-69277810-C-A	stop_gained	40	.	ABCA5	ENSG00000154265	.	.	.	.	.
17-75148534-G-T	stop_gained	36	.	HN1	ENSG00000189159	.	.	.	.	.
17-75559392-C-A	stop_gained	36	.	LLGL2	ENSG00000073350	.	.	.	.	.
17-75630204-T-A	stop_gained	43	.	RECQL5	ENSG00000108469	.	.	.	.	.
18-742943-G-T	stop_gained	36	.	YES1	ENSG00000176105	Yes	.	Yes	.	Yes
18-63318515-GA-G	frameshift_variant	29.1	.	BCL2	ENSG00000171791	Yes	Yes	.	.	Yes
19-6472941-GC-G	frameshift_variant	24.8	.	DENND1C	ENSG00000205744	.	.	.	.	.
19-45025629-G-T	stop_gained	48	.	RELB	ENSG00000104856	Yes	Yes	Yes	.	Yes
19-55483169-GC-G	frameshift_variant	15.92	.	ZNF628	ENSG00000197483	.	.	.	.	.
19-56088918-TG-T	frameshift_variant	34	.	ZNF787	ENSG00000142409	.	.	.	.	.
2-37056474-CA-C	frameshift_variant	29.1	.	HEATR5B	ENSG00000008869	.	.	.	.	.
2-202190209-G-T	stop_gained	33	.	KIAA2012	ENSG00000182329	.	.	.	.	.
20-20047802-G-T	stop_gained	39	.	CRNKL1	ENSG00000101343	.	.	.	.	.
20-44484369-G-T	stop_gained	40	.	TTPAL	ENSG00000124120	.	.	.	.	.
21-45267708-C-A	stop_gained	54	.	POFUT2	ENSG00000186866	.	.	.	.	.
22-36775684-G-T	stop_gained	42	.	IFT27	ENSG00000100360	.	.	.	.	.
3-18394881-CT-C	frameshift_variant	28.9	.	SATB1	ENSG00000182568	.	.	.	.	.
3-52221595-G-T	stop_gained	34	.	TLR9	ENSG00000239732	Yes	Yes	Yes	.	Yes
3-52323821-GC-G	frameshift_variant	21.1	.	DNAH1	ENSG00000114841	.	.	.	.	.
3-52490111-TC-T	frameshift_variant	34	.	NISCH	ENSG00000010322	.	.	.	.	.
3-122635822-G-T	stop_gained	42	.	PARP15	ENSG00000173200	.	.	.	.	.
4-2449961-G-T	stop_gained	39	.	CFAP99	ENSG00000206113	.	.	.	.	.
4-112647713-GA-G	frameshift_variant	33	.	LARP7	ENSG00000174720	.	.	.	.	.
5-129905157-C-T	stop_gained	36	.	CHSY3	ENSG00000198108	.	.	.	.	.
5-168247542-C-A	stop_gained	36	.	TENM2	ENSG00000145934	.	.	.	.	.
5-170809722-C-A	stop_gained	41	.	GABRP	ENSG00000094755	.	.	.	.	.
6-144793982-C-A	stop_gained	45	.	UTRN	ENSG00000152818	.	.	.	.	.
7-6509155-CT-C	frameshift_variant	21.1	.	GRID2IP	ENSG00000215045	.	.	.	.	.
7-94510087-G-T	start_lost	23.6	.	CASD1	ENSG00000127995	.	.	.	.	.
7-139231586-GC-G	frameshift_variant	23.5	.	UBN2	ENSG00000157741	.	.	.	.	.
7-151017265-G-T	stop_gained	38	.	ATG9B	ENSG00000181652	.	.	.	.	.
8-36935919-A-C	stop_lost	0.161	.	KCNU1	ENSG00000215262	.	.	.	.	.
X-118648956-AT-A	frameshift_variant	.	.	DOCK11	ENSG00000147251	Yes	Yes	.	.	Yes
X-143712124-CGTCCTCCTGTG-C	frameshift_variant	.	4.67224e-05	SPANXN2	ENSG00000268988	.	.	.	.	.
X-143712136-AAGATCCTTCAGATGAGTCCAGGTCTTCGTCCTCCTGTGAAGATCCTTCAGATGAGTCCAGGTCTTCG-A	frameshift_variant	.	4.80746e-05	SPANXN2	ENSG00000268988	.	.	.	.	.
1-12262078-C-A	stop_gained&splice_region_variant	40	.	VPS13D	ENSG00000048707	.	.	.	.	.
1-19164418-GCA-G	frameshift_variant	33	.	UBR4	ENSG00000127481	Yes	.	.	Yes	.
1-48232400-CT-C	frameshift_variant	34	.	SLC5A9	ENSG00000117834	.	.	.	.	.
1-197160012-C-A	stop_gained&splice_region_variant	39	.	ZBTB41	ENSG00000177888	.	.	.	.	.
10-16484806-C-A	stop_gained	54	.	PTER	ENSG00000165983	.	.	.	.	.
10-49386727-AG-A	frameshift_variant	35	.	DRGX	ENSG00000165606	.	.	.	.	.
10-68789718-G-T	stop_gained	39	.	CCAR1	ENSG00000060339	.	.	.	.	.
10-72274790-C-T	stop_gained	39	.	DDIT4	ENSG00000168209	.	.	.	.	.
10-98410957-TC-T	frameshift_variant&splice_region_variant	36	.	PYROXD2	ENSG00000119943	.	.	.	.	.
11-6477766-CT-C	frameshift_variant	35	.	ARFIP2	ENSG00000132254	.	.	.	.	.
11-9428564-G-T	stop_gained	41	.	IPO7	ENSG00000205339	Yes	.	.	.	.
12-2690914-AG-A	frameshift_variant	36	.	CACNA1C	ENSG00000151067	Yes	.	.	.	.
12-6969562-CT-C	frameshift_variant	35	.	PHB2	ENSG00000215021	Yes	.	.	.	Yes
12-50177880-AGG-A	frameshift_variant	29.3	.	LIMA1	ENSG00000050405	.	.	.	.	.
12-55968071-G-T	stop_gained	41	.	CDK2	ENSG00000123374	.	.	.	.	.
12-100311053-G-T	stop_gained	41	.	SCYL2	ENSG00000136021	.	.	.	.	.
12-123390786-G-GA	splice_donor_variant&intron_variant	35	.	KMT5A	ENSG00000183955	.	.	.	.	.
13-36433113-CG-C	frameshift_variant	28.8	.	CCNA1	ENSG00000133101	.	.	.	.	.
13-45340169-C-A	stop_gained	40	.	TPT1	ENSG00000133112	.	.	.	.	.
14-21461298-AT-A	frameshift_variant	33	.	RAB2B	ENSG00000129472	Yes	.	.	.	.
14-22875163-CG-C	frameshift_variant	28	.	LRP10	ENSG00000197324	.	.	.	.	.
14-77027489-CGGCGGCGGCGGCGGCCGCCGCTGCTGCCGCCGCCGCCGCCGCTTCCTTAGCCGACAGGGCCACTGTCTTGACCCCGACG-C	frameshift_variant	.	0	IRF2BPL	ENSG00000119669	.	.	.	.	.
15-68713925-G-T	stop_gained&splice_region_variant	56	.	CORO2B	ENSG00000103647	.	.	.	.	.
16-3119317-GC-G	frameshift_variant	22.1	.	ZNF205	ENSG00000122386	.	.	.	.	.
16-30771857-G-T	stop_gained	45	.	RNF40	ENSG00000103549	.	.	.	.	.
16-68230487-TG-T	frameshift_variant	27.5	.	ESRP2	ENSG00000103067	.	.	.	.	.
17-28686351-GA-G	frameshift_variant	34	.	SUPT6H	ENSG00000109111	Yes	.	.	.	Yes
17-68868096-C-A	stop_gained	37	.	ABCA8	ENSG00000141338	.	.	.	.	.
18-62716157-CG-C	frameshift_variant	24.8	.	PHLPP1	ENSG00000081913	Yes	.	.	.	Yes
19-2813274-TG-T	frameshift_variant&stop_lost	31	.	THOP1	ENSG00000172009	.	.	.	.	.
19-8948242-C-A	stop_gained	36	.	MUC16	ENSG00000181143	.	.	.	.	.
19-39499358-TG-T	frameshift_variant	24.2	.	DLL3	ENSG00000090932	.	.	.	.	.
19-40686938-GC-G	frameshift_variant	34	.	NUMBL	ENSG00000105245	.	.	.	.	.
19-52501858-G-T	stop_gained	34	.	ZNF578	ENSG00000258405	.	.	.	.	.
19-53636662-G-T	stop_gained	25.4	.	DPRX	ENSG00000204595	.	.	.	.	.
2-5693235-GC-G	frameshift_variant	29.8	.	SOX11	ENSG00000176887	Yes	.	.	.	Yes
2-61311678-C-A	stop_gained	48	.	USP34	ENSG00000115464	.	.	.	.	.
2-71401956-G-T	stop_gained&splice_region_variant	56	.	ZNF638	ENSG00000075292	.	.	.	.	.
2-218400092-T-C	start_lost	25.5	.	CTDSP1	ENSG00000144579	.	.	.	.	.
2-222624287-G-T	stop_gained	38	.	FARSB	ENSG00000116120	.	.	.	.	.
2-227472452-G-T	stop_gained	44	.	AGFG1	ENSG00000173744	.	.	.	.	.
2-240597900-G-T	stop_gained	35	.	CAPN10	ENSG00000142330	.	.	.	.	.
20-2800452-TC-T	frameshift_variant	19.68	.	CPXM1	ENSG00000088882	.	.	.	.	.
20-49249707-AC-A	frameshift_variant	34	.	ZNFX1	ENSG00000124201	Yes	.	.	.	.
20-62065683-AG-A	frameshift_variant	31	.	TAF4	ENSG00000130699	.	.	.	.	.
20-63565491-C-A	stop_gained	34	.	HELZ2	ENSG00000130589	.	.	.	.	.
21-36164743-G-T	stop_gained	39	.	DOPEY2	ENSG00000142197	.	.	.	.	.
3-8565632-C-A	stop_gained	38	.	LMCD1	ENSG00000071282	.	.	.	.	.
4-39103301-G-T	stop_gained	43	.	KLHL5	ENSG00000109790	.	.	.	.	.
4-68537897-C-A	stop_gained	32	.	UGT2B17	ENSG00000197888	.	.	.	.	.
5-170270744-GA-G	frameshift_variant	27.5	.	LCP2	ENSG00000043462	Yes	.	.	.	Yes
5-176596856-A-ACT	frameshift_variant	34	.	GPRIN1	ENSG00000169258	.	.	.	.	.
5-177436078-G-T	stop_gained	58	.	GRK6	ENSG00000198055	.	.	.	.	.
6-41805937-CT-C	frameshift_variant	33	.	USP49	ENSG00000164663	.	.	.	.	.
6-106105718-G-T	stop_gained	41	.	PRDM1	ENSG00000057657	Yes	Yes	.	.	Yes
6-131949264-T-G	stop_lost	16.25	.	CTGF	ENSG00000118523	.	.	.	.	.
7-1744827-C-A	stop_gained	33	.	ELFN1	ENSG00000225968	.	.	.	.	.
7-64979123-AG-A	frameshift_variant	16.22	.	ZNF117	ENSG00000152926	.	.	.	.	.
7-98203574-G-T	stop_gained&splice_region_variant	62	.	LMTK2	ENSG00000164715	.	.	.	.	.
7-106032401-G-T	stop_gained	35	.	CDHR3	ENSG00000128536	.	.	.	.	.
8-27311208-CG-C	frameshift_variant	14.16	.	TRIM35	ENSG00000104228	Yes	.	.	.	.
9-8341130-CT-C	frameshift_variant	35	.	PTPRD	ENSG00000153707	Yes	.	.	.	.
9-83939514-A-T	stop_gained	35	.	C9orf64	ENSG00000165118	.	.	.	.	.
9-122789065-G-T	stop_gained	38	.	OR5C1	ENSG00000148215	.	.	.	.	.
9-136423103-A-T	stop_gained	38	.	PMPCA	ENSG00000165688	.	.	.	.	.
X-107552840-G-T	stop_gained	.	.	FRMPD3	ENSG00000147234	.	.	.	.	.
X-130056134-TG-T	frameshift_variant&stop_lost	.	.	BCORL1	ENSG00000085185	.	.	.	.	.
1-26067378-G-T	stop_gained	36	.	TRIM63	ENSG00000158022	.	.	.	.	.
1-156672946-CAG-C	frameshift_variant	21	.	NES	ENSG00000132688	.	.	.	.	.
1-179592622-G-T	stop_gained	37	.	TDRD5	ENSG00000162782	.	.	.	.	.
1-211968570-TG-T	frameshift_variant	35	.	INTS7	ENSG00000143493	.	.	.	.	.
10-66927919-G-T	stop_gained	41	.	LRRTM3	ENSG00000198739	.	.	.	.	.
10-69572445-GA-G	frameshift_variant	24.1	.	NEUROG3	ENSG00000122859	.	.	.	.	.
10-131163187-TC-T	frameshift_variant	22.7	.	TCERG1L	ENSG00000176769	.	.	.	.	.
10-133370570-CT-C	frameshift_variant	33	.	ECHS1	ENSG00000127884	.	.	.	.	.
11-5200612-TC-T	frameshift_variant	25.3	.	OR51V1	ENSG00000176742	.	.	.	.	.
12-28450209-G-T	stop_gained	42	.	CCDC91	ENSG00000123106	.	.	.	.	.
12-52056124-TC-T	frameshift_variant	34	.	NR4A1	ENSG00000123358	.	.	Yes	.	.
12-57138539-G-T	stop_gained	39	.	LRP1	ENSG00000123384	Yes	.	Yes	.	.
12-71137973-TG-T	frameshift_variant	18.36	.	TSPAN8	ENSG00000127324	.	.	.	.	.
12-109880373-A-C	start_lost	27.9	.	GLTP	ENSG00000139433	.	.	.	.	.
12-124956795-GC-G	frameshift_variant	29.5	.	DHX37	ENSG00000150990	.	.	.	.	.
13-35159037-G-T	stop_gained	43	.	NBEA	ENSG00000172915	.	.	.	.	.
13-102736190-TGA-T	frameshift_variant	24.2	.	CCDC168	ENSG00000175820	.	.	.	.	.
14-47131843-C-A	stop_gained	39	.	MDGA2	ENSG00000139915	.	.	.	.	.
14-68790035-CG-C	frameshift_variant	35	.	ZFP36L1	ENSG00000185650	Yes	Yes	.	.	Yes
14-77351746-CA-C	frameshift_variant	24.9	.	TMED8	ENSG00000100580	.	.	.	.	.
15-40622304-TAAAC-T	frameshift_variant	25.5	.	KNL1	ENSG00000137812	.	.	.	.	.
15-43133912-GC-G	frameshift_variant	17.74	.	TMEM62	ENSG00000137842	.	.	.	.	.
15-50481838-G-T	stop_gained	38	.	USP8	ENSG00000138592	.	.	.	.	.
15-77032304-G-T	stop_gained	49	.	PSTPIP1	ENSG00000140368	Yes	.	Yes	.	.
16-25257088-C-A	stop_gained	37	.	ZKSCAN2	ENSG00000155592	.	.	.	.	.
16-30668798-G-T	stop_gained	43	.	FBRS	ENSG00000156860	.	.	.	.	.
16-30781843-C-A	stop_gained	33	.	ZNF629	ENSG00000102870	.	.	.	.	.
16-57978006-G-T	stop_gained	36	.	TEPP	ENSG00000159648	.	.	.	.	.
16-69647099-AC-A	frameshift_variant	36	.	NFAT5	ENSG00000102908	.	.	.	.	.
16-75648227-CG-C	frameshift_variant	22.4	.	TERF2IP	ENSG00000166848	.	.	.	.	.
17-73236872-TG-T	frameshift_variant	34	.	C17orf80	ENSG00000141219	.	.	.	.	.
19-3730706-G-T	stop_gained&splice_region_variant	57	.	TJP3	ENSG00000105289	.	.	.	.	.
19-9972980-CCA-C	frameshift_variant	35	.	COL5A3	ENSG00000080573	.	.	.	.	.
19-14566820-TG-T	frameshift_variant	27	.	NDUFB7	ENSG00000099795	.	.	.	.	.
19-55578176-CG-C	frameshift_variant	21.7	.	ZNF579	ENSG00000218891	.	.	.	.	.
19-55593446-GC-G	frameshift_variant	22.6	.	FIZ1	ENSG00000179943	.	.	.	.	.
19-55645012-C-A	stop_gained	34	.	ZNF581	ENSG00000171425	.	.	.	.	.
2-56193422-GTC-G	frameshift_variant	35	.	CCDC85A	ENSG00000055813	.	.	.	.	.
2-73490069-TC-T	frameshift_variant	25.7	.	ALMS1	ENSG00000116127	.	.	.	.	.
2-102797975-TG-T	frameshift_variant	34	.	TMEM182	ENSG00000170417	.	.	.	.	.
2-200573236-G-T	stop_gained	34	.	SGO2	ENSG00000163535	.	.	.	.	.
2-219162379-TC-T	frameshift_variant	35	.	SLC23A3	ENSG00000213901	.	.	.	.	.
22-21446065-GC-G	frameshift_variant	27.2	.	HIC2	ENSG00000169635	.	.	.	.	.
22-50604235-AC-A	frameshift_variant	23.7	.	MAPK8IP2	ENSG00000008735	.	.	.	.	.
3-8630891-TG-T	frameshift_variant	25.6	.	SSUH2	ENSG00000125046	.	.	.	.	.
3-57510949-C-A	stop_gained	36	.	DNAH12	ENSG00000174844	.	.	.	.	.
3-178828205-CT-C	frameshift_variant	23.4	.	KCNMB2	ENSG00000197584	.	.	.	.	.
4-69495828-TC-T	frameshift_variant	17.21	.	UGT2B4	ENSG00000156096	.	.	.	.	.
4-188003673-C-A	stop_gained	38	.	ZFP42	ENSG00000179059	.	.	.	.	.
5-16701760-C-A	stop_gained	37	.	MYO10	ENSG00000145555	.	.	.	.	.
5-73893269-CA-C	frameshift_variant	34	.	ARHGEF28	ENSG00000214944	.	.	.	.	.
5-112840074-G-T	stop_gained	39	.	APC	ENSG00000134982	.	.	.	.	.
5-119171143-GA-G	frameshift_variant	33	.	DMXL1	ENSG00000172869	.	.	.	.	.
5-146482620-G-T	stop_gained	47	.	TCERG1	ENSG00000113649	.	.	.	.	.
6-37637430-A-AG	frameshift_variant	25.4	.	MDGA1	ENSG00000112139	.	.	.	.	.
6-73452178-G-A	stop_gained	33	.	MB21D1	ENSG00000164430	Yes	.	Yes	.	.
6-83128968-G-T	stop_gained	38	.	DOPEY1	ENSG00000083097	.	.	.	.	.
7-4145837-C-A	stop_gained	36	.	SDK1	ENSG00000146555	.	.	.	.	.
7-6154603-TGC-T	frameshift_variant	22.5	.	USP42	ENSG00000106346	.	.	.	.	.
7-50674588-G-T	stop_gained	35	.	GRB10	ENSG00000106070	.	.	.	.	.
7-128809477-G-T	stop_gained	45	.	CCDC136	ENSG00000128596	.	.	.	.	.
7-135196265-C-A	stop_gained	38	.	WDR91	ENSG00000105875	.	.	.	.	.
8-120518761-G-T	stop_gained	38	.	MTBP	ENSG00000172167	.	.	.	.	.
9-113056686-C-A	start_lost	10.72	.	ZFP37	ENSG00000136866	.	.	.	.	.
9-131261186-TAA-T	frameshift_variant	33	.	FAM78A	ENSG00000126882	.	.	.	.	.
9-137349459-G-A	stop_gained	39	.	EXD3	ENSG00000187609	.	.	.	.	.
9-137506079-G-GC	frameshift_variant	21.6	.	PNPLA7	ENSG00000130653	.	.	.	.	.
X-47202811-GA-G	frameshift_variant&splice_region_variant	.	.	UBA1	ENSG00000130985	.	.	.	.	.
X-132958324-GC-G	frameshift_variant	.	.	HS6ST2	ENSG00000171004	.	.	.	.	.
X-134772173-G-T	stop_gained	.	.	FAM122B	ENSG00000156504	.	.	.	.	.
X-153783035-TG-T	frameshift_variant	.	.	SRPK3	ENSG00000184343	.	.	.	.	.
1-11126772-CAT-C	frameshift_variant	35	.	MTOR	ENSG00000198793	Yes	Yes	Yes	.	Yes
1-22644042-TC-T	frameshift_variant	17.65	.	C1QC	ENSG00000159189	Yes	Yes	.	.	Yes
1-86715730-G-T	stop_gained	46	.	SH3GLB1	ENSG00000097033	.	.	.	.	.
1-93270751-C-A	stop_gained	35	.	CCDC18	ENSG00000122483	.	.	.	.	.
1-157993687-TC-T	frameshift_variant	33	.	KIRREL	ENSG00000183853	.	.	.	.	.
1-159053548-G-T	stop_gained	33	.	IFI16	ENSG00000163565	Yes	Yes	Yes	.	.
1-161100166-GT-G	frameshift_variant	24.9	.	KLHDC9	ENSG00000162755	.	.	.	.	.
1-178457741-A-T	stop_gained	37	.	RASAL2	ENSG00000075391	.	.	.	.	.
1-205163941-C-A	stop_gained	38	.	DSTYK	ENSG00000133059	.	.	.	.	.
1-208210435-C-A	stop_gained	38	.	PLXNA2	ENSG00000076356	.	.	.	.	.
1-235181585-CT-C	frameshift_variant&splice_region_variant	34	.	ARID4B	ENSG00000054267	.	.	.	.	.
1-244560674-G-T	stop_gained	28.7	.	C1orf101	ENSG00000179397	.	.	.	.	.
10-94584035-CT-C	frameshift_variant	0.644	.	HELLS	ENSG00000119969	Yes	.	.	.	Yes
10-94683822-G-T	start_lost	21.3	.	CYP2C18	ENSG00000108242	.	.	.	.	.
11-1196621-CT-C	frameshift_variant	29.4	.	MUC5AC	ENSG00000215182	.	.	.	.	.
11-6932372-G-T	stop_gained	34	.	ZNF215	ENSG00000149054	.	.	.	.	.
11-36280744-TG-T	frameshift_variant	32	.	COMMD9	ENSG00000110442	.	.	.	.	.
11-64607813-TG-T	frameshift_variant	22.8	.	NRXN2	ENSG00000110076	.	.	.	.	.
11-65570726-AT-A	frameshift_variant	34	.	SSSCA1	ENSG00000173465	.	.	.	.	.
11-66336009-GCGGCCGCTGCGTTGGCTTGCAGCTGCAGCCACACGGGCCGGGTGAGCAGCAGGCGCTCCCGCAGGCTCACAACGCGCCC-G	frameshift_variant	.	.	RIN1	ENSG00000174791	.	.	.	.	.
11-66872099-TG-T	frameshift_variant	24.9	.	PC	ENSG00000173599	.	.	.	.	.
12-4534299-A-C	stop_gained	36	.	C12orf4	ENSG00000047621	.	.	.	.	.
12-10081359-TC-T	frameshift_variant	26.4	.	CLEC1A	ENSG00000150048	.	.	.	.	.
12-74538116-G-T	stop_gained	40	.	ATXN7L3B	ENSG00000253719	.	.	.	.	.
12-84861973-C-A	stop_gained	36	.	SLC6A15	ENSG00000072041	.	.	.	.	.
13-36965608-G-T	stop_gained	36	.	ALG5	ENSG00000120697	.	.	.	.	.
13-114281795-CG-C	frameshift_variant	25.1	.	UPF3A	ENSG00000169062	.	.	.	.	.
14-24325438-C-A	stop_gained	36	.	ADCY4	ENSG00000129467	.	.	.	.	.
14-50977311-TG-T	frameshift_variant	34	.	TRIM9	ENSG00000100505	.	.	.	.	.
14-72472881-GA-G	frameshift_variant	34	.	RGS6	ENSG00000182732	.	.	.	.	.
14-100882942-CA-C	frameshift_variant	25.2	.	RTL1	ENSG00000254656	.	.	.	.	.
15-57633736-GA-G	frameshift_variant&splice_region_variant	33	.	MYZAP	ENSG00000263155	.	.	.	.	.
15-75028321-G-T	start_lost	20.7	.	PPCDC	ENSG00000138621	.	.	.	.	.
16-28871815-TC-T	frameshift_variant	34	.	SH2B1	ENSG00000178188	.	.	.	.	.
16-50066264-GA-G	frameshift_variant&splice_region_variant	32	.	HEATR3	ENSG00000155393	.	Yes	.	.	.
17-7807152-G-T	stop_gained&splice_region_variant	47	.	DNAH2	ENSG00000183914	.	.	.	.	.
17-18280625-A-T	stop_gained	25.5	.	TOP3A	ENSG00000177302	.	.	.	.	.
17-39200346-T-G	start_lost	24.4	.	RPL19	ENSG00000108298	.	.	.	.	.
17-61590811-CA-C	frameshift_variant	20.2	.	NACA2	ENSG00000253506	.	.	.	.	.
17-69043536-G-T	stop_gained	26.8	.	ABCA9	ENSG00000154258	.	.	.	.	.
17-74695802-C-A	stop_gained	23.6	.	CD300LF	ENSG00000186074	Yes	.	.	.	.
18-13073030-G-T	stop_gained	46	.	CEP192	ENSG00000101639	.	.	.	.	.
18-79903989-GT-G	frameshift_variant	22.6	.	PQLC1	ENSG00000122490	.	.	.	.	.
19-15454166-CG-C	frameshift_variant	20.9	.	RASAL3	ENSG00000105122	Yes	.	.	.	Yes
19-19545519-G-T	stop_gained	39	.	CILP2	ENSG00000160161	.	.	.	.	.
19-32676909-CT-C	frameshift_variant	33	.	RGS9BP	ENSG00000186326	.	.	.	.	.
19-41221969-G-T	stop_gained	39	.	AXL	ENSG00000167601	Yes	Yes	Yes	.	Yes
19-47514877-TC-T	frameshift_variant	39	.	NAPA	ENSG00000105402	.	.	.	.	.
2-138670976-CT-C	frameshift_variant	34	.	NXPH2	ENSG00000144227	.	.	.	.	.
2-151697594-C-A	stop_gained	37	.	NEB	ENSG00000183091	.	.	.	.	.
2-168811591-A-T	stop_gained	37	.	NOSTRIN	ENSG00000163072	.	.	.	.	.
2-181656850-CG-C	frameshift_variant	25.2	.	CERKL	ENSG00000188452	.	.	.	.	.
2-189676527-G-T	stop_gained	36	.	ANKAR	ENSG00000151687	.	.	.	.	.
2-218622668-G-T	stop_gained	35	.	PLCD4	ENSG00000115556	.	.	.	.	.
20-4857130-C-A	stop_gained	39	.	SLC23A2	ENSG00000089057	.	.	.	.	.
20-58996782-C-A	stop_gained	36	.	CTSZ	ENSG00000101160	.	.	.	.	.
20-64083567-CG-C	frameshift_variant	0.276	.	LKAAEAR1	ENSG00000171695	.	.	.	.	.
21-34449516-CCGTCACTGCTGCGGGGGGACCTGCGGGCCAGGCCCGACATGTTGCCACCCTGCTGAACTGTCTCCTGCCACAGCTTGGTCAGAAAGGG-C	frameshift_variant	.	.	KCNE1	ENSG00000180509	.	.	.	.	.
21-41468399-G-T	stop_gained	36	.	TMPRSS2	ENSG00000184012	.	.	.	.	.
3-39186817-C-A	stop_gained	34	.	XIRP1	ENSG00000168334	.	.	.	.	.
3-49292539-GC-G	frameshift_variant	17.12	.	USP4	ENSG00000114316	.	.	.	.	.
3-108405444-C-A	stop_gained	37	.	MYH15	ENSG00000144821	.	.	.	.	.
3-123352558-GA-G	frameshift_variant	34	.	ADCY5	ENSG00000173175	.	.	.	.	.
3-140956657-C-T	stop_gained	40	.	SLC25A36	ENSG00000114120	.	.	.	.	.
4-1167633-C-A	stop_gained	48	.	SPON2	ENSG00000159674	Yes	.	.	.	.
4-147485684-G-T	start_lost	23.2	.	EDNRA	ENSG00000151617	.	.	.	.	.
5-156084-T-G	stop_gained	33	.	PLEKHG4B	ENSG00000153404	.	.	.	.	.
5-156098-G-T	stop_gained	34	.	PLEKHG4B	ENSG00000153404	.	.	.	.	.
5-1294862-TC-T	frameshift_variant	33	.	TERT	ENSG00000164362	.	.	.	.	.
5-80960936-C-A	stop_gained	37	.	RASGRF2	ENSG00000113319	.	.	.	.	.
5-138391460-CT-C	frameshift_variant	31	.	KDM3B	ENSG00000120733	.	.	.	.	.
5-173609434-C-CTGAACCACA	splice_acceptor_variant&intron_variant	21.8	0.000488349	BOD1	ENSG00000145919	.	.	.	.	.
5-179620894-G-T	stop_gained&splice_region_variant	50	.	HNRNPH1	ENSG00000169045	.	.	.	.	.
6-75313589-TA-T	frameshift_variant	33	.	FILIP1	ENSG00000118407	.	.	.	.	.
6-87426635-C-A	stop_gained	38	.	CFAP206	ENSG00000272514	.	.	.	.	.
6-132472338-C-A	stop_gained	43	.	STX7	ENSG00000079950	Yes	.	.	.	Yes
6-136924596-C-A	stop_gained	37	.	SLC35D3	ENSG00000182747	.	.	.	.	.
6-165300406-AC-A	frameshift_variant	33	.	C6orf118	ENSG00000112539	.	.	.	.	.
7-73624448-CG-C	frameshift_variant	29.7	.	MLXIPL	ENSG00000009950	.	.	.	.	.
7-92517731-C-A	stop_gained	34	.	PEX1	ENSG00000127980	.	.	.	.	.
7-100856911-C-A	stop_gained	20.4	.	SLC12A9	ENSG00000146828	.	.	.	.	.
7-102249000-GA-G	frameshift_variant	34	.	CUX1	ENSG00000257923	.	.	.	.	.
7-128850012-G-T	stop_gained	41	.	FLNC	ENSG00000128591	.	.	.	.	.
9-6013818-G-T	stop_gained	37	.	RANBP6	ENSG00000137040	.	.	.	.	.
9-74952493-AC-A	frameshift_variant	21.3	.	C9orf40	ENSG00000135045	.	.	.	.	.
9-131582624-GT-G	frameshift_variant	26.6	.	RAPGEF1	ENSG00000107263	.	.	.	.	.
X-70432639-TTG-T	frameshift_variant	.	.	GDPD2	ENSG00000130055	.	.	.	.	.
X-120378758-C-A	stop_gained	.	.	ATP1B4	ENSG00000101892	.	.	.	.	.
X-132956894-G-T	stop_gained	.	.	HS6ST2	ENSG00000171004	.	.	.	.	.
X-151181346-CT-C	frameshift_variant	.	.	GPR50	ENSG00000102195	.	.	.	.	.
X-154791008-G-T	stop_gained	.	.	MPP1	ENSG00000130830	Yes	.	.	.	.
1-24342249-C-A	stop_gained	37	.	GRHL3	ENSG00000158055	.	.	.	.	.
1-32075771-C-A	stop_gained	36	.	TMEM39B	ENSG00000121775	.	.	.	.	.
1-36456193-G-T	stop_gained	39	.	MRPS15	ENSG00000116898	.	.	.	.	.
1-77154467-G-T	stop_gained	36	.	PIGK	ENSG00000142892	.	.	.	.	.
1-207051018-CG-C	frameshift_variant	25.2	.	YOD1	ENSG00000180667	.	.	.	.	.
10-73794011-AC-A	frameshift_variant	34	.	ZSWIM8	ENSG00000214655	.	.	.	.	.
10-91908579-G-A	stop_gained	35	.	FGFBP3	ENSG00000174721	.	.	.	.	.
10-125682939-C-T	stop_gained&splice_region_variant	49	.	TEX36	ENSG00000175018	.	.	.	.	.
10-128122907-TA-T	frameshift_variant	29.8	.	MKI67	ENSG00000148773	.	.	.	.	.
10-133220106-AGCTCAGGTGAGGAGGGGCTCAGGCGGCCGCGC-A	frameshift_variant&splice_donor_variant&splice_region_variant&intron_variant	35	.	KNDC1	ENSG00000171798	.	.	.	.	.
11-3666163-TGG-T	frameshift_variant	33	.	CHRNA10	ENSG00000129749	.	.	.	.	.
11-17640769-G-T	stop_gained	38	.	OTOG	ENSG00000188162	.	.	.	.	.
11-27340831-C-A	stop_gained	42	.	CCDC34	ENSG00000109881	.	.	.	.	.
11-89047378-G-GAA	frameshift_variant	34	.	GRM5	ENSG00000168959	.	.	.	.	.
11-113932938-G-T	stop_gained&splice_region_variant	38	.	HTR3B	ENSG00000149305	.	.	.	.	.
12-57517177-C-A	stop_gained	36	.	DDIT3	ENSG00000175197	.	.	.	.	.
14-81476972-T-G	stop_lost	5.096	.	SEL1L	ENSG00000071537	.	.	.	.	.
14-92071035-T-TGCTGCTGCTGCTGCTGCTGCTGCTGCTGCTGC	frameshift_variant	23.8	.	ATXN3	ENSG00000066427	.	.	.	.	.
15-20534667-C-CA	frameshift_variant	17.85	.	GOLGA6L6	ENSG00000277322	.	.	.	.	.
15-20534668-CTT-C	frameshift_variant	16.18	.	GOLGA6L6	ENSG00000277322	.	.	.	.	.
15-63662006-C-A	stop_gained	49	.	HERC1	ENSG00000103657	.	.	.	.	.
16-728578-G-T	stop_gained	38	.	HAGHL	ENSG00000103253	.	.	.	.	.
16-4258222-C-A	stop_gained	40	.	TFAP4	ENSG00000090447	.	.	.	.	.
16-31062258-AG-A	frameshift_variant	33	.	ZNF668	ENSG00000167394	.	.	.	.	.
18-10682113-TC-T	frameshift_variant	36	.	PIEZO2	ENSG00000154864	.	.	.	.	.
18-13055837-G-T	stop_gained	29.4	.	CEP192	ENSG00000101639	.	.	.	.	.
19-4222688-G-T	stop_gained	61	.	ANKRD24	ENSG00000089847	.	.	.	.	.
19-35874645-CA-C	frameshift_variant	30	.	APLP1	ENSG00000105290	.	.	.	.	.
19-37894439-C-A	stop_gained	35	.	WDR87	ENSG00000171804	.	.	.	.	.
19-50716794-GC-G	frameshift_variant	24.4	.	SHANK1	ENSG00000161681	.	.	.	.	.
2-27053918-TA-T	frameshift_variant	22.6	.	AGBL5	ENSG00000084693	.	.	.	.	.
2-37974055-TACTG-T	frameshift_variant	35	.	RMDN2	ENSG00000115841	.	.	.	.	.
2-70978709-G-T	stop_gained	28.6	.	ANKRD53	ENSG00000144031	.	.	.	.	.
2-86858112-G-T	stop_gained	35	.	CD8B	ENSG00000172116	Yes	.	.	.	Yes
2-132785500-A-C	stop_gained	35	.	NCKAP5	ENSG00000176771	.	.	.	.	.
2-177618575-TG-T	frameshift_variant	12.59	.	TTC30A	ENSG00000197557	.	.	.	.	.
2-203440853-TG-T	frameshift_variant	28.5	.	RAPH1	ENSG00000173166	.	.	.	.	.
20-45945719-G-T	stop_gained	40	.	PCIF1	ENSG00000100982	.	.	.	.	.
20-63203405-CG-C	frameshift_variant	19.88	.	YTHDF1	ENSG00000149658	Yes	.	.	.	.
22-20979630-AC-A	frameshift_variant	21.7	.	AIFM3	ENSG00000183773	.	.	.	.	.
22-21060468-GTA-G	frameshift_variant	21.8	.	LRRC74B	ENSG00000187905	.	.	.	.	.
22-24917670-G-T	stop_gained	48	.	SGSM1	ENSG00000167037	.	.	.	.	.
22-41911271-AC-A	frameshift_variant	32	.	SHISA8	ENSG00000234965	.	.	.	.	.
22-49963048-CG-C	frameshift_variant	0.174	.	PIM3	ENSG00000198355	.	.	.	.	.
3-39109109-G-T	stop_gained	48	.	TTC21A	ENSG00000168026	.	.	.	.	.
3-48661547-G-T	stop_gained	39	.	CELSR3	ENSG00000008300	.	.	.	.	.
3-115676016-GA-G	frameshift_variant	34	.	GAP43	ENSG00000172020	.	.	.	.	.
3-184238598-G-T	stop_gained	42	.	VWA5B2	ENSG00000145198	.	.	.	.	.
4-1171980-C-CCCCCAAGA	frameshift_variant	24.2	.	SPON2	ENSG00000159674	Yes	.	.	.	.
5-1878677-G-GCCGT	frameshift_variant	24.6	.	IRX4	ENSG00000113430	.	.	.	.	.
5-56911507-CA-C	frameshift_variant	21.9	.	SETD9	ENSG00000155542	.	.	.	.	.
5-102974148-G-T	stop_gained	39	.	PAM	ENSG00000145730	.	.	.	.	.
5-150183641-CT-C	frameshift_variant	23.8	.	CDX1	ENSG00000113722	.	.	.	.	.
5-160118993-CT-C	frameshift_variant	26	.	PWWP2A	ENSG00000170234	.	.	.	.	.
6-132323940-G-T	stop_gained	37	.	MOXD1	ENSG00000079931	.	.	.	.	.
7-1236384-G-T	stop_gained	38	.	UNCX	ENSG00000164853	.	.	.	.	.
7-83961664-C-A	stop_gained	39	.	SEMA3A	ENSG00000075213	.	.	.	.	.
7-102944243-T-G	stop_gained	38	.	LRRC17	ENSG00000128606	.	Yes	.	.	.
8-245169-G-T	stop_gained	36	.	ZNF596	ENSG00000172748	.	.	.	.	.
8-56316051-G-T	stop_gained	34	.	SDR16C5	ENSG00000170786	.	.	.	.	.
9-19119826-C-A	stop_gained	38	.	PLIN2	ENSG00000147872	.	.	.	.	.
9-128258187-GA-G	frameshift_variant	23.8	.	GOLGA2	ENSG00000167110	.	.	.	.	.
X-13785625-TCG-T	frameshift_variant	32	.	GPM6B	ENSG00000046653	.	.	.	.	.
X-24741376-G-T	stop_gained&splice_region_variant	.	.	POLA1	ENSG00000101868	.	.	.	.	.
X-50470594-GC-G	frameshift_variant	.	.	DGKK	ENSG00000274588	.	.	.	.	.
X-73679661-T-A	stop_gained	.	.	CHIC1	ENSG00000204116	.	.	.	.	.
X-101489638-TG-T	frameshift_variant	.	.	ARMCX4	ENSG00000196440	.	.	.	.	.
X-130066857-G-T	stop_gained	.	.	ELF4	ENSG00000102034	Yes	.	Yes	.	Yes
X-153444933-GC-G	frameshift_variant	.	.	TREX2	ENSG00000183479	.	.	.	.	.
1-11027277-CT-C	frameshift_variant	23.6	.	MASP2	ENSG00000009724	Yes	.	.	.	Yes
1-23456012-C-A	stop_gained	43	.	ASAP3	ENSG00000088280	.	.	.	.	.
1-41582385-A-AGCTGGTGT	frameshift_variant	34	.	HIVEP3	ENSG00000127124	.	.	.	.	.
1-51399033-G-T	stop_gained&splice_region_variant	36	.	EPS15	ENSG00000085832	.	.	.	.	.
1-108995598-G-T	stop_gained	44	.	WDR47	ENSG00000085433	.	.	.	.	.
1-158938411-G-T	stop_gained	34	.	PYHIN1	ENSG00000163564	Yes	.	.	.	.
1-165428857-TG-T	frameshift_variant	34	.	RXRG	ENSG00000143171	.	.	.	.	.
1-204619294-CA-C	frameshift_variant	33	.	LRRN2	ENSG00000170382	.	.	.	.	.
1-244653328-GT-G	frameshift_variant	26.2	.	DESI2	ENSG00000121644	.	.	.	.	.
1-247840944-CT-C	frameshift_variant	20.3	.	OR11L1	ENSG00000197591	.	.	.	.	.
10-24600872-G-T	stop_gained	37	.	ARHGAP21	ENSG00000107863	.	.	.	.	.
10-91962583-G-T	stop_gained	42	.	BTAF1	ENSG00000095564	.	.	.	.	.
10-102379361-GGAGA-G	frameshift_variant	34	.	GBF1	ENSG00000107862	Yes	.	.	Yes	.
10-102379365-A-ATCTC	frameshift_variant	32	.	GBF1	ENSG00000107862	Yes	.	.	Yes	.
11-64165923-CG-C	frameshift_variant	21.9	.	MACROD1	ENSG00000133315	.	.	.	.	.
11-66058322-G-T	stop_gained	39	.	SF3B2	ENSG00000087365	.	.	.	.	.
12-4546351-TG-T	frameshift_variant	33	.	RAD51AP1	ENSG00000111247	.	.	.	.	.
12-62552929-G-T	stop_gained	42	.	MON2	ENSG00000061987	.	.	.	.	.
12-96533812-G-T	stop_gained	38	.	CFAP54	ENSG00000188596	.	.	.	.	.
13-20983782-C-A	stop_gained	42	.	LATS2	ENSG00000150457	.	.	.	.	.
13-77698406-G-T	stop_gained	37	.	SLAIN1	ENSG00000139737	.	.	.	.	.
14-20556453-T-G	stop_lost	0.413	.	RNASE9	ENSG00000188655	.	.	.	.	.
14-21019133-TC-T	frameshift_variant	35	.	NDRG2	ENSG00000165795	.	.	.	.	.
14-102342033-G-T	stop_gained	34	.	ZNF839	ENSG00000022976	.	.	.	.	.
15-43366770-C-A	stop_gained	34	.	ZSCAN29	ENSG00000140265	.	.	.	.	.
15-83942755-C-A	stop_gained	35	.	ADAMTSL3	ENSG00000156218	.	.	.	.	.
16-68070996-CCA-C	frameshift_variant	33	.	DUS2	ENSG00000167264	Yes	.	.	.	.
16-72959004-GC-G	frameshift_variant	27.6	.	ZFHX3	ENSG00000140836	.	.	.	.	.
16-89636902-GC-G	frameshift_variant	22.5	.	DPEP1	ENSG00000015413	Yes	.	Yes	Yes	.
17-44210406-TCG-T	frameshift_variant	34	.	UBTF	ENSG00000108312	.	.	.	.	.
17-59957236-G-T	stop_gained	39	.	RNFT1	ENSG00000189050	.	.	.	.	.
19-10292716-G-T	stop_gained	39	.	ICAM5	ENSG00000105376	.	.	.	.	.
19-15110601-G-T	stop_gained	40	.	SYDE1	ENSG00000105137	.	.	.	.	.
19-17770528-AC-A	frameshift_variant	28.8	.	FCHO1	ENSG00000130475	Yes	.	.	.	Yes
19-38440818-GC-G	frameshift_variant	24.3	.	RYR1	ENSG00000196218	.	.	.	.	.
19-42407398-TG-T	frameshift_variant	28.3	.	LIPE	ENSG00000079435	.	.	.	.	.
19-49782074-C-A	stop_gained	40	.	AP2A1	ENSG00000196961	.	.	.	.	.
19-52951528-C-A	stop_gained	29.4	.	ZNF816	ENSG00000180257	.	.	.	.	.
19-56385168-A-C	stop_gained	29.8	.	ZNF582	ENSG00000018869	.	.	.	.	.
2-21140329-C-A	stop_gained	35	.	TDRD15	ENSG00000218819	.	.	.	.	.
2-44209324-GA-G	frameshift_variant&splice_region_variant	34	.	PPM1B	ENSG00000138032	.	.	.	.	.
2-71076654-GA-G	frameshift_variant	34	.	NAGK	ENSG00000124357	Yes	.	.	.	.
2-102367860-G-T	stop_gained	37	.	IL18R1	ENSG00000115604	Yes	Yes	Yes	.	Yes
2-135812696-G-T	stop_gained	29.1	.	LCT	ENSG00000115850	.	.	.	.	.
2-161391116-G-T	stop_gained	47	.	PSMD14	ENSG00000115233	Yes	.	.	Yes	.
2-190685542-C-T	stop_gained	37	.	NAB1	ENSG00000138386	.	.	.	.	.
20-3801294-GC-G	frameshift_variant	18.85	.	CDC25B	ENSG00000101224	.	.	.	.	.
20-5115319-G-T	stop_gained	35	.	PCNA	ENSG00000132646	.	.	.	.	.
20-43702754-CCG-C	frameshift_variant	26.5	.	MYBL2	ENSG00000101057	.	.	.	.	.
21-36461201-G-T	stop_gained	39	.	CLDN14	ENSG00000159261	.	.	.	.	.
22-32392322-A-C	stop_gained	44	.	RTCB	ENSG00000100220	.	.	.	.	.
3-37055123-G-T	stop_gained	45	.	LRRFIP2	ENSG00000093167	.	.	.	.	.
3-44805858-G-T	stop_gained	40	.	KIF15	ENSG00000163808	.	.	.	.	.
3-81761515-C-T	start_lost	23.2	.	GBE1	ENSG00000114480	.	.	.	.	.
3-99795189-G-T	stop_gained	39	.	COL8A1	ENSG00000144810	.	.	.	.	.
4-87313914-C-A	stop_gained	37	.	HSD17B13	ENSG00000170509	.	.	.	.	.
4-182792651-C-A	stop_gained	38	.	TENM3	ENSG00000218336	.	.	.	.	.
4-184803333-G-T	stop_gained	57	.	ACSL1	ENSG00000151726	.	.	.	.	.
5-10236491-G-T	stop_gained	41	.	FAM173B	ENSG00000150756	.	.	.	.	.
5-141399914-AC-A	frameshift_variant	32	.	PCDHGB5	ENSG00000276547	.	.	.	.	.
5-147661415-C-A	stop_gained	38	.	JAKMIP2	ENSG00000176049	.	.	.	.	.
5-157743827-TC-T	frameshift_variant	33	.	LSM11	ENSG00000155858	.	.	.	.	.
6-161166382-C-A	stop_gained	37	.	AGPAT4	ENSG00000026652	.	.	.	.	.
8-32759336-G-T	stop_gained	41	.	NRG1	ENSG00000157168	.	.	.	.	.
8-42290196-G-T	stop_gained	40	.	IKBKB	ENSG00000104365	Yes	.	Yes	.	.
9-36117031-G-T	stop_gained	40	.	RECK	ENSG00000122707	.	.	.	.	.
9-97666869-CA-C	frameshift_variant	35	.	NCBP1	ENSG00000136937	.	.	.	.	.
X-30854949-G-T	stop_gained	.	.	TAB3	ENSG00000157625	.	.	.	.	.
X-137568992-C-A	stop_gained	.	.	ZIC3	ENSG00000156925	.	.	.	.	.
1-17074911-G-T	stop_gained	46	.	PADI2	ENSG00000117115	Yes	.	.	.	Yes
1-24337648-C-A	stop_gained	36	.	GRHL3	ENSG00000158055	.	.	.	.	.
1-30874310-CT-C	frameshift_variant	34	.	SDC3	ENSG00000162512	.	.	.	.	.
1-40533177-TC-T	frameshift_variant&splice_region_variant	20.9	.	ZNF684	ENSG00000117010	.	.	.	.	.
1-107436715-G-T	stop_gained	45	.	NTNG1	ENSG00000162631	.	.	.	.	.
1-205306200-G-T	stop_gained	37	.	NUAK2	ENSG00000163545	.	.	.	.	.
10-5883989-GC-G	frameshift_variant	23.2	.	ANKRD16	ENSG00000134461	.	.	.	.	.
11-66421201-GC-G	frameshift_variant	35	.	NPAS4	ENSG00000174576	.	.	.	.	.
11-111497348-C-A	stop_gained	34	.	BTG4	ENSG00000137707	.	.	.	.	.
12-113191334-C-A	stop_gained	37	.	RITA1	ENSG00000139405	.	.	.	.	.
14-21492569-CT-C	frameshift_variant	23.5	.	TOX4	ENSG00000092203	.	.	.	.	.
15-40873947-GC-G	frameshift_variant	18.71	.	RHOV	ENSG00000104140	.	.	.	.	.
15-45268315-CT-C	frameshift_variant	32	.	SLC28A2	ENSG00000137860	.	.	.	.	.
15-69256376-C-A	stop_gained	36	.	GLCE	ENSG00000138604	.	.	.	.	.
16-2764246-G-T	stop_gained	38	.	SRRM2	ENSG00000167978	.	.	.	.	.
16-4899238-GC-G	frameshift_variant	34	.	PPL	ENSG00000118898	.	.	.	.	.
16-30716300-G-T	stop_gained	40	.	SRCAP	ENSG00000080603	.	.	.	.	.
16-75114637-G-T	stop_gained	46	.	LDHD	ENSG00000166816	.	.	.	.	.
17-4735305-C-A	stop_gained	35	.	CXCL16	ENSG00000161921	Yes	.	.	.	Yes
17-7595855-TCA-T	frameshift_variant	35	.	FXR2	ENSG00000129245	.	.	.	.	.
17-11558274-C-A	stop_gained	39	.	SHISA6	ENSG00000188803	.	.	.	.	.
17-12739219-C-A	stop_gained	40	.	MYOCD	ENSG00000141052	.	.	.	.	.
17-34954432-TAA-T	frameshift_variant	32	.	CCT6B	ENSG00000132141	.	.	.	.	.
17-42037862-TG-T	frameshift_variant	34	.	ZNF385C	ENSG00000187595	.	.	.	.	.
17-42114031-AG-A	frameshift_variant	35	.	KAT2A	ENSG00000108773	Yes	Yes	.	.	Yes
17-62664942-CT-C	frameshift_variant	31	.	MRC2	ENSG00000011028	.	.	.	.	.
17-64496554-GC-G	frameshift_variant	20.8	.	POLG2	ENSG00000256525	.	.	.	.	.
18-45666142-G-T	stop_gained	41	.	SLC14A2	ENSG00000132874	.	.	.	.	.
19-408260-C-CA	frameshift_variant	25.3	.	C2CD4C	ENSG00000183186	.	.	.	.	.
19-1430254-G-GGC	frameshift_variant	34	3.2652e-05	DAZAP1	ENSG00000071626	.	.	.	.	.
19-7470231-C-A	stop_gained	35	.	ARHGEF18	ENSG00000104880	.	.	.	.	.
19-8455412-G-T	stop_gained	41	.	HNRNPM	ENSG00000099783	.	.	.	.	.
19-19539692-CG-C	frameshift_variant	23	3.23583e-05	CILP2	ENSG00000160161	.	.	.	.	.
19-19539694-AG-A	frameshift_variant	26	.	CILP2	ENSG00000160161	.	.	.	.	.
2-73088106-CT-C	frameshift_variant	32	.	RAB11FIP5	ENSG00000135631	.	.	.	.	.
2-85639239-G-T	stop_gained	49	.	USP39	ENSG00000168883	.	.	.	.	.
2-148784704-T-G	stop_gained	39	.	EPC2	ENSG00000135999	.	.	.	.	.
2-169701499-T-G	stop_gained	34	.	PHOSPHO2	ENSG00000144362	.	.	.	.	.
2-178599841-G-T	stop_gained	61	.	TTN	ENSG00000155657	.	.	.	.	.
20-3072238-CG-C	frameshift_variant	29.5	.	OXT	ENSG00000101405	.	.	.	.	.
20-3801797-GA-G	frameshift_variant&splice_region_variant	25.5	.	CDC25B	ENSG00000101224	.	.	.	.	.
20-43458058-CT-C	frameshift_variant	34	.	SRSF6	ENSG00000124193	.	.	.	.	.
21-40708588-TG-T	frameshift_variant	35	.	DSCAM	ENSG00000171587	.	.	.	.	.
21-45175963-G-T	stop_gained	39	.	ADARB1	ENSG00000197381	Yes	.	.	.	.
22-30584573-G-T	stop_gained	22.9	.	PES1	ENSG00000100029	.	.	.	.	.
22-44887988-C-T	stop_gained	51	.	PHF21B	ENSG00000056487	.	.	.	.	.
3-9791460-C-A	stop_gained	38	.	TADA3	ENSG00000171148	.	.	.	.	.
3-33114431-C-A	stop_gained	37	.	CRTAP	ENSG00000170275	.	.	.	.	.
3-46551588-C-A	stop_gained	41	.	LRRC2	ENSG00000163827	.	.	.	.	.
3-179203546-T-G	stop_gained&splice_region_variant	35	.	PIK3CA	ENSG00000121879	Yes	.	.	.	.
4-2957710-C-A	stop_gained	37	.	NOP14	ENSG00000087269	.	.	.	.	.
4-8270043-TC-T	frameshift_variant	24.6	.	HTRA3	ENSG00000170801	.	.	.	.	.
4-22388947-A-C	stop_gained&splice_region_variant	35	.	ADGRA3	ENSG00000152990	.	.	.	.	.
4-57005369-GT-G	frameshift_variant	34	.	POLR2B	ENSG00000047315	.	.	.	.	.
5-146503941-CGA-C	frameshift_variant	36	.	TCERG1	ENSG00000113649	.	.	.	.	.
5-173890561-TA-T	frameshift_variant	33	.	CPEB4	ENSG00000113742	.	.	.	.	.
5-176896123-C-A	stop_gained	35	.	HK3	ENSG00000160883	.	.	.	.	.
6-47879922-C-A	stop_gained	41	.	PTCHD4	ENSG00000244694	.	.	.	.	.
6-89692730-TC-T	frameshift_variant	20.1	.	MDN1	ENSG00000112159	.	.	.	.	.
6-116666885-G-T	stop_gained	34	.	ZUFSP	ENSG00000153975	.	.	.	.	.
6-156778958-CGCGGCGGCGGCGGCAGCAGCAGGAGGCGGCGGCG-C	frameshift_variant	32	.	ARID1B	ENSG00000049618	Yes	Yes	.	.	Yes
7-2222705-TG-T	frameshift_variant	33	.	MAD1L1	ENSG00000002822	Yes	.	.	.	Yes
7-2539577-C-A	stop_gained	48	.	BRAT1	ENSG00000106009	.	.	.	.	.
7-100682654-TG-T	frameshift_variant	25	.	GIGYF1	ENSG00000146830	.	.	.	.	.
7-130669032-CT-C	frameshift_variant	24	.	TSGA13	ENSG00000213265	.	.	.	.	.
7-148766680-CCA-C	frameshift_variant	34	.	CUL1	ENSG00000055130	.	.	.	.	.
8-6757173-G-T	stop_gained	50	.	AGPAT5	ENSG00000155189	.	Yes	.	.	.
8-42730594-G-T	stop_gained&splice_region_variant	47	.	CHRNB3	ENSG00000147432	.	.	.	.	.
8-47858528-AAT-A	frameshift_variant	34	.	PRKDC	ENSG00000253729	Yes	Yes	.	.	Yes
8-93922080-G-GT	frameshift_variant	29.7	.	PDP1	ENSG00000164951	.	.	.	.	.
9-5054844-C-A	stop_gained	39	.	JAK2	ENSG00000096968	Yes	Yes	Yes	.	Yes
9-14792869-TG-T	frameshift_variant	21.6	.	FREM1	ENSG00000164946	.	.	.	.	.
9-76703433-G-T	stop_gained	48	.	PRUNE2	ENSG00000106772	.	.	.	.	.
9-122092990-G-T	stop_gained	34	.	TTLL11	ENSG00000175764	.	.	.	.	.
X-46853490-CT-C	frameshift_variant	.	.	RP2	ENSG00000102218	.	.	.	.	.
X-51407528-CT-C	frameshift_variant	.	.	CXorf67	ENSG00000187690	.	.	.	.	.
X-119943294-G-T	stop_gained	.	.	NKAP	ENSG00000101882	Yes	Yes	.	.	Yes
11-5820818-CA-C	frameshift_variant	22.2	.	OR52N2	ENSG00000180988	.	.	.	.	.
11-47625741-A-AAATCCTGTGACAGCTTGAGAATAACT	splice_acceptor_variant&intron_variant	28.1	.	MTCH2	ENSG00000109919	.	.	.	.	.
12-8039838-TTC-T	frameshift_variant	34	.	FOXJ2	ENSG00000065970	.	.	.	.	.
12-103984920-G-GAGGATGCAAAGAAGAT	splice_donor_variant&intron_variant	35	6.80041e-05	TDG	ENSG00000139372	.	.	.	.	.
2-218871042-C-CA	frameshift_variant	25.9	.	WNT6	ENSG00000115596	.	.	.	.	.
3-9947277-AT-A	frameshift_variant	28	.	PRRT3	ENSG00000163704	.	.	.	.	.
6-28574655-CT-C	frameshift_variant	23	.	ZBED9	ENSG00000232040	.	.	.	.	.
9-128127524-GC-G	frameshift_variant	33	.	PTGES2	ENSG00000148334	.	.	.	.	.
1-6146745-C-A	stop_gained	40	.	CHD5	ENSG00000116254	.	.	.	.	.
1-6580998-TG-T	frameshift_variant	21.2	.	ZBTB48	ENSG00000204859	.	.	.	.	.
1-26184442-G-T	stop_gained	27.5	.	CNKSR1	ENSG00000142675	.	.	.	.	.
1-30964688-G-T	stop_gained	47	.	PUM1	ENSG00000134644	Yes	.	.	.	.
1-59916040-TA-T	frameshift_variant	19.65	.	CYP2J2	ENSG00000134716	.	.	.	.	.
1-93180068-C-A	stop_gained	42	.	TMED5	ENSG00000117500	.	.	.	.	.
1-97306234-C-CA	frameshift_variant	35	.	DPYD	ENSG00000188641	.	.	.	.	.
1-117090138-TA-T	frameshift_variant	33	.	TTF2	ENSG00000116830	.	.	.	.	.
1-149929898-C-A	stop_gained	39	.	MTMR11	ENSG00000014914	.	.	.	.	.
1-193069360-C-A	stop_gained	32	.	TROVE2	ENSG00000116747	Yes	.	.	.	.
1-200998405-CG-C	frameshift_variant	4.017	.	KIF21B	ENSG00000116852	.	.	.	.	.
1-205720633-C-A	stop_gained	39	.	NUCKS1	ENSG00000069275	.	.	.	.	.
10-7788208-A-G	start_lost	18.36	.	ATP5C1	ENSG00000165629	.	.	.	.	.
10-13201451-G-T	stop_gained	44	.	MCM10	ENSG00000065328	.	.	.	.	.
11-46375631-AGTACGTC-A	splice_donor_variant&splice_region_variant&intron_variant	25.5	.	DGKZ	ENSG00000149091	Yes	.	.	.	.
11-62596511-TG-T	frameshift_variant	27.8	.	MTA2	ENSG00000149480	.	.	.	.	.
11-67489325-AC-A	frameshift_variant	33	.	AIP	ENSG00000110711	.	.	.	.	.
11-70378067-GA-G	frameshift_variant	24.3	.	PPFIA1	ENSG00000131626	.	.	.	.	.
11-72824796-CTG-C	frameshift_variant	22.4	.	ATG16L2	ENSG00000168010	.	.	.	.	.
11-77161068-CA-C	frameshift_variant	34	.	MYO7A	ENSG00000137474	.	.	.	.	.
11-94180023-G-T	stop_gained	36	.	PANX1	ENSG00000110218	Yes	.	.	.	.
11-108511295-AT-A	frameshift_variant	18.44	.	EXPH5	ENSG00000110723	.	.	.	.	.
11-124627021-CAG-C	frameshift_variant	32	.	TBRG1	ENSG00000154144	.	.	.	.	.
11-134318643-G-T	stop_gained	39	.	GLB1L3	ENSG00000166105	.	.	.	.	.
12-48202459-CA-C	frameshift_variant	24.9	.	OR10AD1	ENSG00000172640	.	.	.	.	.
12-52245493-G-T	stop_gained	48	.	KRT7	ENSG00000135480	.	.	.	.	.
12-54408212-C-A	stop_gained	37	.	ITGA5	ENSG00000161638	.	.	.	.	.
13-37655100-G-T	stop_gained	40	.	TRPC4	ENSG00000133107	.	.	.	.	.
14-55629969-G-T	stop_gained	44	.	KTN1	ENSG00000126777	.	.	.	.	.
14-67600174-GAT-G	frameshift_variant	33	.	PIGH	ENSG00000100564	.	.	.	.	.
14-92071044-T-TGCTGCTGCTGCTGC	frameshift_variant	25	.	ATXN3	ENSG00000066427	.	.	.	.	.
15-43814688-C-A	stop_gained&splice_region_variant	45	.	MFAP1	ENSG00000140259	.	.	.	.	.
15-48201303-G-T	start_lost	23.2	.	CTXN2	ENSG00000233932	.	.	.	.	.
15-62740636-G-T	stop_gained	47	.	TLN2	ENSG00000171914	.	.	.	.	.
15-65467083-G-T	stop_gained	38	.	DPP8	ENSG00000074603	Yes	.	Yes	.	.
15-69048973-GA-G	frameshift_variant	29.4	.	NOX5	ENSG00000255346	.	.	.	.	.
15-90604425-AG-A	frameshift_variant	33	.	CRTC3	ENSG00000140577	Yes	.	.	.	.
16-100404-TG-T	frameshift_variant	34	.	NPRL3	ENSG00000103148	.	.	.	.	.
16-19168655-C-A	stop_gained	38	.	SYT17	ENSG00000103528	.	.	.	.	.
16-19440050-C-A	stop_gained	34	.	TMC5	ENSG00000103534	.	.	.	.	.
16-56276038-CTT-C	frameshift_variant	31	.	GNAO1	ENSG00000087258	.	.	.	.	.
16-81999654-G-T	stop_gained	24.2	.	SDR42E1	ENSG00000184860	.	.	.	.	.
17-2186710-G-T	stop_gained	36	.	SMG6	ENSG00000070366	.	.	.	.	.
17-3724011-CG-C	frameshift_variant	21.4	.	GSG2	ENSG00000177602	.	.	.	.	.
17-7392937-GA-G	frameshift_variant	24.6	.	PLSCR3	ENSG00000187838	.	.	.	.	.
17-8730157-CT-C	frameshift_variant	24.6	.	CCDC42	ENSG00000161973	.	.	.	.	.
17-16061454-G-T	stop_gained	41	.	NCOR1	ENSG00000141027	.	.	.	.	.
17-18641326-GT-G	frameshift_variant	1.416	.	TBC1D28	ENSG00000189375	.	.	.	.	.
17-19740454-CT-C	frameshift_variant	24.6	.	ALDH3A1	ENSG00000108602	.	.	.	.	.
17-73402111-C-A	stop_gained	40	.	SDK2	ENSG00000069188	.	.	.	.	.
17-76778340-C-A	stop_gained	37	.	MFSD11	ENSG00000092931	.	.	.	.	.
17-77194677-G-T	stop_gained&splice_region_variant	46	.	SEC14L1	ENSG00000129657	Yes	.	.	.	.
17-81900050-G-T	stop_gained	32	.	ANAPC11	ENSG00000141552	.	.	.	.	.
18-24015007-AG-A	frameshift_variant	34	.	TTC39C	ENSG00000168234	.	.	.	.	.
19-4452416-GC-G	frameshift_variant	28.6	.	UBXN6	ENSG00000167671	.	.	.	.	.
19-18123954-G-T	stop_gained	48	.	MAST3	ENSG00000099308	.	.	.	.	.
19-48062055-CG-C	frameshift_variant	22.6	.	PLA2G4C	ENSG00000105499	.	.	Yes	.	.
19-58206728-G-T	stop_gained	29	.	ZNF274	ENSG00000171606	.	.	.	.	.
2-10671605-CT-C	frameshift_variant	26.8	.	NOL10	ENSG00000115761	.	.	.	.	.
2-25275076-GC-G	frameshift_variant	34	.	DNMT3A	ENSG00000119772	.	.	.	.	.
2-101355256-GA-G	frameshift_variant	33	.	CREG2	ENSG00000175874	.	.	.	.	.
2-221563816-G-T	stop_gained	37	.	EPHA4	ENSG00000116106	.	.	.	.	.
20-388292-T-A	stop_gained	36	.	TRIB3	ENSG00000101255	.	.	.	.	.
21-32392775-CG-C	frameshift_variant	10.92	.	URB1	ENSG00000142207	.	.	.	.	.
22-27873815-C-CTGCTGGTTCAACTTGACTTCTAT	splice_acceptor_variant&intron_variant	35	.	PITPNB	ENSG00000180957	.	.	.	.	.
22-27894638-C-CATTTTCTAATGTTCCCAAGT	splice_acceptor_variant&intron_variant	36	.	PITPNB	ENSG00000180957	.	.	.	.	.
22-29311664-TC-T	frameshift_variant	29.6	.	GAS2L1	ENSG00000185340	.	.	.	.	.
22-29536625-T-TCAACA	frameshift_variant&splice_region_variant	35	.	THOC5	ENSG00000100296	.	Yes	.	.	.
22-35265550-GAA-G	frameshift_variant	34	.	HMGXB4	ENSG00000100281	.	.	.	.	.
22-50507674-A-G	start_lost	22.8	.	LMF2	ENSG00000100258	.	.	.	.	.
22-50529708-A-C	start_lost	19.25	.	TYMP	ENSG00000025708	.	.	.	.	.
3-31684072-C-A	stop_gained	43	.	OSBPL10	ENSG00000144645	.	.	.	.	.
3-43347604-G-T	stop_gained	39	.	SNRK	ENSG00000163788	.	Yes	.	.	.
3-43347610-G-T	stop_gained	38	.	SNRK	ENSG00000163788	.	Yes	.	.	.
3-52326192-C-A	stop_gained	26.8	.	DNAH1	ENSG00000114841	.	.	.	.	.
3-124413497-G-T	stop_gained	42	.	KALRN	ENSG00000160145	.	.	.	.	.
3-129575824-TC-T	frameshift_variant	26.3	.	PLXND1	ENSG00000004399	.	.	.	.	.
4-2939339-C-A	stop_gained	44	.	NOP14	ENSG00000087269	.	.	.	.	.
5-65810136-C-A	stop_gained	36	.	NLN	ENSG00000123213	.	.	.	.	.
5-134308454-C-A	stop_gained	37	.	CDKL3	ENSG00000006837	.	.	.	.	.
5-140645090-CA-C	frameshift_variant	23	.	TMCO6	ENSG00000113119	.	.	.	.	.
5-140841379-CT-C	frameshift_variant	24.4	.	PCDHA8	ENSG00000204962	.	.	.	.	.
5-157488473-TC-T	frameshift_variant	33	.	ADAM19	ENSG00000135074	.	.	.	.	.
6-348787-G-T	stop_gained	39	.	DUSP22	ENSG00000112679	Yes	.	.	.	Yes
6-26056401-CG-C	frameshift_variant	6.48	.	HIST1H1C	ENSG00000187837	.	.	.	.	.
6-111367964-C-A	stop_gained	40	.	REV3L	ENSG00000009413	.	.	.	.	.
6-118815869-TC-T	frameshift_variant	22.3	.	MCM9	ENSG00000111877	.	.	.	.	.
6-149863643-GC-G	frameshift_variant	23.3	.	LRP11	ENSG00000120256	.	.	.	.	.
6-154410978-GT-G	frameshift_variant	29.1	.	CNKSR3	ENSG00000153721	.	.	.	.	.
6-154801981-T-G	stop_gained	37	.	SCAF8	ENSG00000213079	.	.	.	.	.
6-158095801-G-T	stop_gained	34	.	SYNJ2	ENSG00000078269	.	.	.	.	.
6-167870395-TG-T	frameshift_variant	29.6	.	AFDN	ENSG00000130396	.	.	.	.	.
8-47912467-G-T	stop_gained	35	.	PRKDC	ENSG00000253729	Yes	Yes	.	.	Yes
8-94391885-TA-T	frameshift_variant	33	.	RAD54B	ENSG00000197275	.	.	.	.	.
8-142488393-G-T	stop_gained	35	.	ADGRB1	ENSG00000181790	Yes	.	.	.	.
9-93564256-G-T	stop_gained	41	.	FAM120A	ENSG00000048828	.	.	.	.	.
9-113595653-TG-T	frameshift_variant	35	.	RGS3	ENSG00000138835	.	.	.	.	.
9-138053942-C-T	stop_gained	43	.	CACNA1B	ENSG00000148408	.	.	.	.	.
X-21856843-TG-T	frameshift_variant	.	.	YY2	ENSG00000230797	.	.	.	.	.
X-26218002-C-A	stop_gained	.	.	MAGEB5	ENSG00000188408	.	.	.	.	.
X-47228766-T-G	stop_lost	.	.	CDK16	ENSG00000102225	.	.	.	.	.
X-48059415-C-A	stop_gained	.	.	ZNF630	ENSG00000221994	.	.	.	.	.
X-51894655-AC-A	frameshift_variant	.	.	MAGED1	ENSG00000179222	.	.	.	.	.
X-110762707-G-T	stop_gained	.	.	CHRDL1	ENSG00000101938	.	.	.	.	.
1-100539865-TG-T	frameshift_variant	23.8	.	GPR88	ENSG00000181656	.	.	.	.	.
11-47642464-A-G	start_lost	25.7	.	MTCH2	ENSG00000109919	.	.	.	.	.
11-63681760-TG-T	frameshift_variant	35	.	RTN3	ENSG00000133318	.	.	.	.	.
11-74493575-CT-C	frameshift_variant	25.6	.	LIPT2	ENSG00000175536	.	.	.	.	.
16-2020027-C-A	stop_gained	35	.	NPW	ENSG00000183971	.	.	.	.	.
17-78993859-CG-C	frameshift_variant	35	.	CANT1	ENSG00000171302	Yes	.	.	Yes	.
19-7869234-GC-G	frameshift_variant	23.6	.	PRR36	ENSG00000183248	.	.	.	.	.
19-48297656-CG-C	frameshift_variant	26.8	.	CCDC114	ENSG00000105479	.	.	.	.	.
21-36248545-TC-T	frameshift_variant	34	.	DOPEY2	ENSG00000142197	.	.	.	.	.
7-150520477-G-GC	frameshift_variant	21.2	.	GIMAP7	ENSG00000179144	.	.	.	.	.
1-33013400-G-GATGTC	frameshift_variant&splice_region_variant	33	.	AK2	ENSG00000004455	.	.	.	.	.
1-109263261-GC-G	frameshift_variant	33	.	CELSR2	ENSG00000143126	.	.	.	.	.
1-220786946-TG-T	frameshift_variant	19.19	.	MARC1	ENSG00000186205	.	.	.	.	.
16-89686750-AAG-A	frameshift_variant	34	.	CDK10	ENSG00000185324	.	.	.	.	.
19-11805957-GGA-G	frameshift_variant	20.4	.	ZNF491	ENSG00000177599	.	.	.	.	.
19-44236651-GA-G	frameshift_variant	32	.	ZNF227	ENSG00000131115	.	.	.	.	.
19-48834348-GC-G	frameshift_variant	23.7	.	HSD17B14	ENSG00000087076	.	.	.	.	.
5-474908-C-CA	frameshift_variant	18.97	.	SLC9A3	ENSG00000066230	.	.	.	.	.
5-54517954-TG-T	frameshift_variant	23.8	.	SNX18	ENSG00000178996	.	.	.	.	.
6-156779285-GC-G	frameshift_variant	26.3	.	ARID1B	ENSG00000049618	Yes	Yes	.	.	Yes
8-120147919-TC-T	frameshift_variant	26.9	.	COL14A1	ENSG00000187955	.	.	.	.	.
8-125431006-TG-T	frameshift_variant	30	.	TRIB1	ENSG00000173334	Yes	Yes	.	.	.
X-25013350-C-CG	frameshift_variant	.	.	ARX	ENSG00000004848	.	.	.	.	.
1-19882725-CG-C	frameshift_variant	34	.	OTUD3	ENSG00000169914	.	.	.	.	.
1-151776258-A-T	stop_gained	37	.	TDRKH	ENSG00000182134	.	.	.	.	.
18-79396309-C-CT	frameshift_variant	27.9	.	NFATC1	ENSG00000131196	.	Yes	.	.	.
19-1567746-CG-C	frameshift_variant	24.5	.	MEX3D	ENSG00000181588	.	.	.	.	.
2-206443913-GC-G	frameshift_variant	28.7	.	ADAM23	ENSG00000114948	.	.	.	.	.
4-173371457-GC-G	frameshift_variant	35	.	SAP30	ENSG00000164105	.	.	.	.	.
7-57469769-C-G	stop_gained	32	.	ZNF716	ENSG00000182111	.	.	.	.	.
9-137216415-G-C	stop_lost	5.661	.	NDOR1	ENSG00000188566	.	.	.	.	.
1-10651039-CGG-C	frameshift_variant	32	.	CASZ1	ENSG00000130940	.	.	.	.	.
11-64713227-TC-T	frameshift_variant	34	.	NRXN2	ENSG00000110076	.	.	.	.	.
11-99819752-C-CAACTGAGGAACCAGGCATTAT	stop_gained&conservative_inframe_insertion	34	.	CNTN5	ENSG00000149972	.	.	.	.	.
4-55600550-C-CT	frameshift_variant	24.4	.	NMU	ENSG00000109255	.	.	.	.	.
10-67884844-TC-T	frameshift_variant	21.6	.	SIRT1	ENSG00000096717	Yes	Yes	.	.	.
12-18089279-G-T	stop_gained	5.151	.	RERGL	ENSG00000111404	.	.	.	.	.
12-116881055-GC-G	frameshift_variant	34	.	HRK	ENSG00000135116	.	.	.	.	.
16-29994221-ATCTC-A	frameshift_variant	21.9	.	HIRIP3	ENSG00000149929	.	.	.	.	.
2-197805280-AG-A	frameshift_variant	22.3	.	PLCL1	ENSG00000115896	.	.	.	.	.
20-38771783-T-TG	frameshift_variant	22.9	.	ACTR5	ENSG00000101442	.	.	.	.	.
4-4859903-GC-G	frameshift_variant	34	.	MSX1	ENSG00000163132	.	.	.	.	.
5-35705799-A-T	stop_gained	37	.	SPEF2	ENSG00000152582	.	.	.	.	.
9-38424226-CG-C	frameshift_variant	25	.	IGFBPL1	ENSG00000137142	.	.	.	.	.
11-94618021-TG-T	frameshift_variant	32	.	PIWIL4	ENSG00000134627	.	.	.	.	.
12-57471308-TCC-T	frameshift_variant	25.4	.	GLI1	ENSG00000111087	.	.	.	.	.
17-42170122-TG-T	frameshift_variant	34	.	KCNH4	ENSG00000089558	.	.	.	.	.
17-82237267-TG-T	frameshift_variant	27.4	.	SLC16A3	ENSG00000141526	.	.	.	.	.
20-63312911-CT-C	frameshift_variant	24.7	.	COL20A1	ENSG00000101203	.	.	.	.	.
22-26484040-C-CGGCGCCCCGGGGT	frameshift_variant	21.7	0.000290213	SRRD	ENSG00000100104	.	.	.	.	.
3-124384896-C-T	stop_gained	38	.	KALRN	ENSG00000160145	.	.	.	.	.
5-23527541-A-AGTCACCAGAGGACACACACAGGGGAGAAGCCCTATGTCTGCAGGGAGTGTGGGCGGGGCTTTAGCTGGCAGTCAGT	frameshift_variant&stop_gained	.	.	PRDM9	ENSG00000164256	.	.	.	.	.
1-44941518-TCCCC-T	frameshift_variant	33	9.72573e-05	EIF2B3	ENSG00000070785	Yes	.	.	.	.
1-155188532-AGGGGCGGTGGAGCCCAAGGCGGGCCTGTTGTCCGGGGCCGAGGTGACACCATGGGCTGGG-A	frameshift_variant&splice_acceptor_variant&splice_region_variant&intron_variant	.	0.000381203	MUC1	ENSG00000185499	.	.	.	.	.
11-32933902-C-T	stop_gained	37	.	QSER1	ENSG00000060749	.	.	.	.	.
16-46802966-TTTGA-T	frameshift_variant	34	.	C16orf87	ENSG00000155330	.	.	.	.	.
16-88430198-AC-A	frameshift_variant	14.53	.	ZNF469	ENSG00000225614	.	.	.	.	.
18-54269591-CG-C	frameshift_variant	18.88	.	POLI	ENSG00000101751	.	.	.	.	.
18-54269593-ACG-A	frameshift_variant	22.1	.	POLI	ENSG00000101751	.	.	.	.	.
4-75884736-AC-A	frameshift_variant	22	.	PPEF2	ENSG00000156194	.	.	.	.	.
7-15561843-C-A	start_lost	23.7	.	AGMO	ENSG00000187546	.	.	.	.	.
11-72225078-G-T	stop_gained	39	.	INPPL1	ENSG00000165458	Yes	.	.	.	.
16-28320786-GGT-G	frameshift_variant	22.6	.	SBK1	ENSG00000188322	.	.	.	.	.
17-9904931-T-TG	frameshift_variant	32	.	RCVRN	ENSG00000109047	.	.	.	.	.
19-48859125-AG-A	frameshift_variant	26.9	.	PLEKHA4	ENSG00000105559	.	.	.	.	.
3-189974669-ATAGAG-A	frameshift_variant	33	.	P3H2	ENSG00000090530	.	.	.	.	.
6-122399739-T-C	start_lost	24.2	.	HSF2	ENSG00000025156	.	.	.	.	.
7-135240531-AC-A	frameshift_variant	25	.	STRA8	ENSG00000146857	.	.	.	.	.
11-67405457-T-TGTTG	frameshift_variant	32	.	TBC1D10C	ENSG00000175463	Yes	.	.	.	Yes
16-85099277-AC-A	frameshift_variant	18.48	.	FAM92B	ENSG00000153789	.	.	.	.	.
2-174915137-G-A	stop_gained	39	.	CHN1	ENSG00000128656	.	.	.	.	.
2-216065432-TG-T	frameshift_variant	24.3	.	PECR	ENSG00000115425	.	.	.	.	.
4-105234696-AT-A	frameshift_variant	23.2	.	TET2	ENSG00000168769	.	Yes	.	.	.
4-153703407-GA-G	frameshift_variant	21.6	.	TLR2	ENSG00000137462	Yes	Yes	Yes	.	.
5-1293591-TG-T	frameshift_variant	16.81	.	TERT	ENSG00000164362	.	.	.	.	.
12-106978609-T-TATAG	frameshift_variant	22.2	.	MTERF2	ENSG00000120832	.	.	.	.	.
14-74551325-CT-C	frameshift_variant	29.2	.	LTBP2	ENSG00000119681	.	.	.	.	.
19-875287-GGGGCTCT-G	frameshift_variant	34	0	MED16	ENSG00000175221	.	.	.	.	.
20-38225680-C-T	stop_gained	49	.	KIAA1755	ENSG00000149633	.	.	.	.	.
4-74449088-G-T	stop_gained	37	.	AREG	ENSG00000109321	.	.	.	.	.
X-48058702-GA-G	frameshift_variant	.	.	ZNF630	ENSG00000221994	.	.	.	.	.
X-104115290-TG-T	frameshift_variant	.	.	ZCCHC18	ENSG00000166707	.	.	.	.	.
X-104115293-AG-A	frameshift_variant	.	.	ZCCHC18	ENSG00000166707	.	.	.	.	.
11-64369721-CGCCCGGG-C	frameshift_variant	35	.	RPS6KA4	ENSG00000162302	.	.	Yes	.	.
12-55957409-GA-G	frameshift_variant	32	.	PMEL	ENSG00000185664	.	.	.	.	.
17-82586178-TGGAGACCACAGGGAAGTCAAAGGTAGGCGGAGGGGAAAGGAGGAGAGG-T	frameshift_variant&splice_donor_variant&splice_region_variant&intron_variant	35	.	FOXK2	ENSG00000141568	.	.	.	.	.
19-20625620-C-T	stop_gained	35	.	ZNF626	ENSG00000188171	.	.	.	.	.
10-54346407-AT-A	frameshift_variant	34	.	PCDH15	ENSG00000150275	.	.	.	.	.
11-124632166-AC-A	frameshift_variant	25.4	.	TBRG1	ENSG00000154144	.	.	.	.	.
19-881703-G-A	stop_gained	50	.	MED16	ENSG00000175221	.	.	.	.	.
19-35723964-CG-C	frameshift_variant	33	.	KMT2B	ENSG00000272333	.	.	.	.	.
20-33791463-CG-C	frameshift_variant	28.9	.	ZNF341	ENSG00000131061	.	.	.	.	.
20-41361642-TG-T	frameshift_variant	18.02	.	EMILIN3	ENSG00000183798	.	.	.	.	.
20-63862567-CG-C	frameshift_variant	32	.	ABHD16B	ENSG00000183260	.	.	.	.	.
5-95522138-G-A	stop_gained	38	.	TTC37	ENSG00000198677	.	.	.	.	.
17-41528075-G-T	stop_gained	35	.	KRT19	ENSG00000171345	.	.	.	.	.
19-23362632-C-CA	frameshift_variant	16.83	.	ZNF91	ENSG00000167232	.	.	.	.	.
2-151501396-T-TAA	frameshift_variant	37	.	NEB	ENSG00000183091	.	.	.	.	.
5-31317872-ACTGAGCACGGGGG-A	frameshift_variant	36	.	CDH6	ENSG00000113361	.	.	.	.	.
6-15496590-GC-G	frameshift_variant	32	.	JARID2	ENSG00000008083	Yes	.	.	.	.
7-144648819-G-GTA	frameshift_variant	34	.	TPK1	ENSG00000196511	.	.	.	.	.
1-33355191-G-A	stop_gained	37	.	PHC2	ENSG00000134686	.	.	.	.	.
11-429806-AGAGGTGGGTGAGCTGGGGGGGTGATAGGTGGGCCGGAGAG-A	splice_acceptor_variant&conservative_inframe_deletion&splice_region_variant&intron_variant	30	.	ANO9	ENSG00000185101	.	.	.	.	.
14-21082412-C-CT	frameshift_variant	34	.	ARHGEF40	ENSG00000165801	.	.	.	.	.
15-71111336-T-A	stop_gained	4.498	.	CT62	ENSG00000225362	.	.	.	.	.
16-2148922-C-T	stop_gained	37	.	RAB26	ENSG00000167964	.	.	.	.	.
19-50668707-AAT-A	frameshift_variant	32	.	SHANK1	ENSG00000161681	.	.	.	.	.
2-240126646-AT-A	frameshift_variant	0.425	.	COPS9	ENSG00000172428	.	.	.	.	.
9-129666004-T-TA	frameshift_variant	33	.	PRRX2	ENSG00000167157	.	.	.	.	.
X-12819640-AT-A	frameshift_variant	33	.	PRPS2	ENSG00000101911	.	.	.	.	.
X-136878086-A-ACTTTGCATTCATGTCT	splice_acceptor_variant&intron_variant	.	.	RBMX	ENSG00000147274	.	.	.	.	.
X-141908793-CA-C	frameshift_variant	.	.	MAGEC1	ENSG00000155495	.	.	.	.	.
1-27366531-CG-C	frameshift_variant	24.6	.	MAP3K6	ENSG00000142733	.	.	.	.	.
1-205228743-GT-G	frameshift_variant	23.7	.	TMCC2	ENSG00000133069	.	.	.	.	.
16-28342966-G-GGACAA	frameshift_variant	19.4	0.000275558	NPIPB6	ENSG00000198156	.	.	.	.	.
8-117520930-GC-G	frameshift_variant	33	.	MED30	ENSG00000164758	.	.	.	.	.
4-87615827-C-CG	frameshift_variant	14.37	0.000709697	DSPP	ENSG00000152591	.	.	.	.	.
11-294569-C-CT	frameshift_variant	27.7	.	PGGHG	ENSG00000142102	.	.	.	.	.
14-24159872-C-T	stop_gained	47	.	RNF31	ENSG00000092098	Yes	.	.	.	.
18-45731032-C-T	stop_gained	39	.	SLC14A1	ENSG00000141469	.	.	.	.	.
3-98799555-G-GT	frameshift_variant&stop_gained	33	.	DCBLD2	ENSG00000057019	.	.	.	.	.
5-41917075-G-T	stop_gained	38	.	C5orf51	ENSG00000205765	.	.	.	.	.
7-134158116-CAATT-C	frameshift_variant	24.5	.	LRGUK	ENSG00000155530	.	.	.	.	.
X-23988472-TC-T	frameshift_variant	.	.	KLHL15	ENSG00000174010	.	.	.	.	.
11-110462375-CTGTT-C	frameshift_variant	34	.	FDX1	ENSG00000137714	.	.	.	.	.
11-119107862-CG-C	frameshift_variant	32	.	C2CD2L	ENSG00000172375	.	.	.	.	.
15-75640159-TC-T	frameshift_variant	33	.	IMP3	ENSG00000177971	.	.	.	.	.
2-46480749-G-GGTGGTGATGGAGCAGCT	frameshift_variant	27.4	.	TMEM247	ENSG00000284701	.	.	.	.	.
21-41879335-G-A	stop_gained	19.7	.	PRDM15	ENSG00000141956	.	.	.	.	.
22-46391640-GC-G	frameshift_variant	34	.	CELSR1	ENSG00000075275	.	.	.	.	.
5-141184252-C-CTCAG	frameshift_variant	23.7	.	PCDHB16	ENSG00000272674	.	.	.	.	.
15-100341134-CG-C	frameshift_variant	18.85	.	ADAMTS17	ENSG00000140470	.	.	.	.	.
16-61825069-TG-T	frameshift_variant	25.9	.	CDH8	ENSG00000150394	.	.	.	.	.
2-159385339-TC-T	frameshift_variant	27.5	.	BAZ2B	ENSG00000123636	.	.	.	.	.
21-44551101-ATGAAGAAGCCC-A	frameshift_variant	20.4	9.79432e-05	KRTAP10-2	ENSG00000205445	.	.	.	.	.
21-44551114-ACAGCAGACGGGCACACAGCACACAGGCTTGCAGCAGACGGGCACGCAGCAGGCCTGCTGGCAGGGGGAGGAGGTGCAGCAAGCCGGCTGGCAGCTAGACTGCTGGCAGCACG-A	frameshift_variant	.	.	KRTAP10-2	ENSG00000205445	.	.	.	.	.
X-21563404-GA-G	frameshift_variant	.	.	CNKSR2	ENSG00000149970	.	.	.	.	.
1-77779723-G-GCCCTGTA	frameshift_variant	8.568	.	MIGA1	ENSG00000180488	.	.	.	.	.
15-66703666-CG-C	frameshift_variant	32	.	SMAD6	ENSG00000137834	Yes	.	.	.	.
19-2251610-C-CA	frameshift_variant	25.1	.	AMH	ENSG00000104899	.	.	.	.	.
19-2251622-CA-C	frameshift_variant	32	.	AMH	ENSG00000104899	.	.	.	.	.
19-2251629-GC-G	frameshift_variant	25.1	.	AMH	ENSG00000104899	.	.	.	.	.
5-271723-G-A	start_lost	20.6	.	PDCD6	ENSG00000249915	.	.	.	.	.
8-144266848-AC-A	frameshift_variant	34	.	SCX	ENSG00000260428	.	.	.	.	.
1-23081547-AT-A	frameshift_variant	35	.	KDM1A	ENSG00000004487	.	.	.	.	.
12-52007210-CT-C	frameshift_variant	19.42	.	GRASP	ENSG00000161835	.	.	.	.	.
2-128318155-GC-G	frameshift_variant	35	.	HS6ST1	ENSG00000136720	.	.	.	.	.
16-70466251-C-CTA	frameshift_variant&splice_region_variant	24.2	.	FUK	ENSG00000157353	.	.	.	.	.
19-14473856-GC-G	frameshift_variant	25.8	.	PTGER1	ENSG00000160951	.	.	Yes	.	.
19-35849236-CT-C	frameshift_variant&splice_region_variant	33	.	NPHS1	ENSG00000161270	.	.	.	.	.
4-38103111-CTT-C	frameshift_variant	34	.	TBC1D1	ENSG00000065882	.	.	.	.	.
7-74360190-G-T	stop_gained	39	.	CLIP2	ENSG00000106665	.	.	.	.	.
9-93452568-C-CATCCA	frameshift_variant	23	.	FAM120AOS	ENSG00000188938	.	.	.	.	.
10-15371046-TG-T	frameshift_variant	30	.	FAM171A1	ENSG00000148468	.	.	.	.	.
5-140876263-TA-T	frameshift_variant	21.3	.	PCDHA12	ENSG00000251664	.	.	.	.	.
X-153743607-GC-G	frameshift_variant	.	.	ABCD1	ENSG00000101986	.	.	Yes	.	.
12-120640872-GC-G	frameshift_variant	33	.	CABP1	ENSG00000157782	.	.	.	.	.
15-82810247-GC-G	frameshift_variant	22	.	WHAMM	ENSG00000156232	.	.	.	.	.
19-2290410-CG-C	frameshift_variant	29.8	.	LINGO3	ENSG00000220008	.	.	.	.	.
3-47265764-CT-C	frameshift_variant	33	.	KIF9	ENSG00000088727	.	.	.	.	.
12-103980071-T-TTATTGGCATAAACCCGGGACTAA	splice_donor_variant&intron_variant	34	.	TDG	ENSG00000139372	.	.	.	.	.
13-19646494-C-T	stop_gained	37	.	MPHOSPH8	ENSG00000196199	.	.	.	.	.
6-122796868-CTG-C	frameshift_variant	34	.	SMPDL3A	ENSG00000172594	.	.	.	.	.
7-5388581-CG-C	frameshift_variant	10.07	.	TNRC18	ENSG00000182095	.	.	.	.	.
8-54458234-G-A	stop_gained	44	.	SOX17	ENSG00000164736	.	.	.	.	.
1-26696544-C-CG	frameshift_variant	32	.	ARID1A	ENSG00000117713	Yes	Yes	.	.	Yes
11-75242167-C-CG	frameshift_variant	33	.	TPBGL	ENSG00000261594	.	.	.	.	.
11-124987879-GA-G	frameshift_variant	18.27	.	CCDC15	ENSG00000149548	.	.	.	.	.
5-32406935-CTGCCTGCTTCTGT-C	frameshift_variant	35	.	ZFR	ENSG00000056097	.	.	.	.	.
6-43021685-G-GTC	frameshift_variant	20.5	.	RRP36	ENSG00000124541	.	.	.	.	.
6-43021690-CGGGG-C	frameshift_variant	19.49	.	RRP36	ENSG00000124541	.	.	.	.	.
6-43021696-CGG-C	frameshift_variant	16.89	.	RRP36	ENSG00000124541	.	.	.	.	.
7-55019280-GC-G	frameshift_variant	25.4	.	EGFR	ENSG00000146648	.	.	.	.	.
20-25462388-G-A	stop_gained	37	.	NINL	ENSG00000101004	.	.	.	.	.
7-27199918-C-CA	frameshift_variant	23.2	.	HOXA13	ENSG00000106031	.	.	.	.	.
9-97854541-TC-T	frameshift_variant	25.5	.	FOXE1	ENSG00000178919	.	.	.	.	.
12-122078968-T-TC	frameshift_variant	29.2	.	MLXIP	ENSG00000175727	.	.	.	.	.
2-236214786-GC-G	frameshift_variant	34	.	ASB18	ENSG00000182177	.	.	.	.	.
3-3153485-TA-T	frameshift_variant&splice_region_variant	24.3	.	CRBN	ENSG00000113851	.	.	.	.	.
3-47057095-GC-G	frameshift_variant	28.2	.	SETD2	ENSG00000181555	Yes	.	.	.	.
7-5389255-T-TGGCCGCCGCCAGGGGTCCG	frameshift_variant	25.9	.	TNRC18	ENSG00000182095	.	.	.	.	.
9-124771041-GC-G	frameshift_variant	25.6	.	NR6A1	ENSG00000148200	.	.	.	.	.
X-124420699-G-A	stop_gained	.	.	TENM1	ENSG00000009694	Yes	.	.	.	.
X-155491568-TA-T	frameshift_variant	.	.	TMLHE	ENSG00000185973	.	.	.	.	.
1-11791210-C-T	stop_gained	47	.	MTHFR	ENSG00000177000	.	.	.	.	.
1-229558455-G-GGGCC	frameshift_variant	21.1	.	ABCB10	ENSG00000135776	Yes	Yes	.	.	.
11-14867754-TC-T	frameshift_variant&splice_region_variant	26.1	.	PDE3B	ENSG00000152270	.	.	.	.	.
19-52366216-A-T	stop_gained	36	.	ZNF610	ENSG00000167554	.	.	.	.	.
4-6614309-G-A	stop_gained	42	.	MAN2B2	ENSG00000013288	.	.	.	.	.
4-139889912-C-CTGT	splice_acceptor_variant&intron_variant	8.35	.	MAML3	ENSG00000196782	.	.	.	.	.
16-88885067-G-A	stop_gained	40	.	CBFA2T3	ENSG00000129993	.	Yes	.	.	.
19-14049193-TG-T	frameshift_variant	23.8	.	IL27RA	ENSG00000104998	Yes	.	.	.	Yes
19-56033689-ATGTT-A	frameshift_variant	26	.	NLRP5	ENSG00000171487	.	.	Yes	.	.
5-111105341-CA-C	frameshift_variant	34	.	WDR36	ENSG00000134987	.	.	.	.	.
6-96548212-AT-A	frameshift_variant	24.7	.	UFL1	ENSG00000014123	Yes	Yes	Yes	.	Yes
6-96548218-T-A	stop_gained	38	.	UFL1	ENSG00000014123	Yes	Yes	Yes	.	Yes
11-77172860-AG-A	frameshift_variant	31	.	MYO7A	ENSG00000137474	.	.	.	.	.
2-25244226-GC-G	frameshift_variant	31	.	DNMT3A	ENSG00000119772	.	.	.	.	.
2-108247228-G-GA	frameshift_variant	19.8	.	SULT1C3	ENSG00000196228	.	.	.	.	.
X-101841919-TG-T	frameshift_variant	.	.	NXF5	ENSG00000126952	.	.	.	.	.
11-47245724-C-T	stop_gained	37	.	ACP2	ENSG00000134575	.	.	.	.	.
17-49317536-C-CAG	frameshift_variant	33	.	ZNF652	ENSG00000198740	.	.	.	.	.
6-36963582-CG-C	frameshift_variant	23.2	.	PI16	ENSG00000164530	.	.	.	.	.
6-116060104-GAA-G	frameshift_variant	31	.	FRK	ENSG00000111816	Yes	.	.	.	.
10-1129342-TA-T	frameshift_variant&stop_lost	22.6	.	WDR37	ENSG00000047056	.	.	.	.	Yes
12-42106069-ACT-A	splice_acceptor_variant&intron_variant	34	9.76944e-05	GXYLT1	ENSG00000151233	.	.	.	.	.
16-88534816-CG-C	frameshift_variant	26.7	.	ZFPM1	ENSG00000179588	Yes	Yes	.	.	Yes
18-48950247-AT-A	frameshift_variant	20.1	.	SMAD7	ENSG00000101665	Yes	Yes	.	.	Yes
19-6737490-GC-G	frameshift_variant	23.8	.	GPR108	ENSG00000125734	Yes	.	.	.	.
20-57170963-TG-T	frameshift_variant	35	.	BMP7	ENSG00000101144	.	.	.	.	.
5-115137605-CTCTCCATTACACTAAGAAAAAACAGTA-C	frameshift_variant&splice_acceptor_variant&splice_region_variant&intron_variant	33	.	TRIM36	ENSG00000152503	.	.	.	.	.
6-109765020-TCCTTCGAA-T	frameshift_variant	35	.	FIG4	ENSG00000112367	.	.	.	.	.
7-99768487-G-C	stop_gained	37	.	CYP3A4	ENSG00000160868	.	.	.	.	.
9-137278729-GC-G	frameshift_variant	15.36	.	TOR4A	ENSG00000198113	.	.	.	.	.
1-171796756-A-G	stop_lost	16.55	.	METTL13	ENSG00000010165	.	.	.	.	.
10-110964879-T-TGCTCTCGTAGCGGCCGGAGGAAAACTGGCTCATGAGGATACTGACGAGAAAAAGCGCGCCGAAGCCGACGATCA	frameshift_variant&stop_gained	.	.	SHOC2	ENSG00000108061	.	.	.	.	.
11-58119019-C-CTG	frameshift_variant	28.4	.	OR9I1	ENSG00000172377	.	.	.	.	.
11-58119022-GCA-G	frameshift_variant	32	.	OR9I1	ENSG00000172377	.	.	.	.	.
14-74260866-G-T	stop_gained	37	.	VSX2	ENSG00000119614	.	.	.	.	.
16-2586892-T-TGTCAGCGGCCGCCTGCTCGGCAATGCCGGTCTGGAGGTCGATCTTGACTTCGGCGAGCTGCGTTCCACCACGCTGCCGCAGCTCTTCAAC	splice_donor_variant&intron_variant	.	.	PDPK1	ENSG00000140992	Yes	.	.	.	Yes
17-32266191-TG-T	frameshift_variant	23.8	.	RHBDL3	ENSG00000141314	.	.	.	.	.
19-34684377-A-T	stop_gained	32	.	ZNF302	ENSG00000089335	.	.	.	.	.
5-112841667-A-AAACT	frameshift_variant	35	.	APC	ENSG00000134982	.	.	.	.	.
7-100773854-GT-GTTT	frameshift_variant	.	.	ZAN	ENSG00000146839	.	.	.	.	.
7-149070570-A-T	stop_gained	33	.	ZNF786	ENSG00000197362	.	.	.	.	.
8-120345469-G-GCCTC	frameshift_variant	34	.	COL14A1	ENSG00000187955	.	.	.	.	.
X-124520776-C-CAGCTT	frameshift_variant	.	.	TENM1	ENSG00000009694	Yes	.	.	.	.
1-85098583-CTG-C	frameshift_variant	34	.	WDR63	ENSG00000162643	.	.	.	.	.
1-86434628-TCA-T	frameshift_variant	16.79	.	CLCA2	ENSG00000137975	.	.	.	.	.
1-219915587-G-C	stop_gained	24.1	.	SLC30A10	ENSG00000196660	.	.	.	.	.
10-38114872-G-GTCTCA	frameshift_variant	24.5	.	ZNF37A	ENSG00000075407	.	.	.	.	.
11-62631140-TC-T	frameshift_variant	34	.	GANAB	ENSG00000089597	.	.	.	.	.
13-23889246-TCC-T	frameshift_variant	18.67	.	MIPEP	ENSG00000027001	.	.	.	.	.
16-72959931-G-GC	frameshift_variant	25	.	ZFHX3	ENSG00000140836	.	.	.	.	.
19-55578617-AC-A	frameshift_variant	23.1	.	ZNF579	ENSG00000218891	.	.	.	.	.
6-99281436-CA-C	frameshift_variant	12.28	.	FAXC	ENSG00000146267	.	.	.	.	.
6-127516092-C-A	stop_gained	37	.	SOGA3	ENSG00000214338	.	.	.	.	.
2-168979905-TC-T	frameshift_variant	34	.	ABCB11	ENSG00000073734	.	.	.	.	.
5-140884450-AC-A	frameshift_variant	19.29	.	PCDHA13	ENSG00000239389	.	.	.	.	.
1-1333782-GCCAGC-G	frameshift_variant	28.2	.	TAS1R3	ENSG00000169962	.	.	.	.	.
1-26994061-CG-C	frameshift_variant	22.6	.	TRNP1	ENSG00000253368	.	.	.	.	.
1-33306829-CCG-C	frameshift_variant	26.2	.	A3GALT2	ENSG00000184389	.	.	.	.	.
10-99535591-GC-G	frameshift_variant	25.4	.	NKX2-3	ENSG00000119919	Yes	Yes	.	.	Yes
11-65647426-C-CT	frameshift_variant	35	.	SIPA1	ENSG00000213445	Yes	.	.	.	.
12-56229102-C-CCCCCCCCCCA	frameshift_variant	29.9	0.00073148	NABP2	ENSG00000139579	.	.	.	.	.
16-1773052-TC-T	frameshift_variant	28.9	.	MRPS34	ENSG00000074071	.	.	.	.	.
17-15981089-GA-G	frameshift_variant	28.2	.	ZSWIM7	ENSG00000214941	.	.	.	.	.
17-68600537-AC-A	frameshift_variant	24.6	.	FAM20A	ENSG00000108950	.	.	.	.	.
19-8914255-G-GACCA	frameshift_variant	27.5	.	MUC16	ENSG00000181143	.	.	.	.	.
19-8914256-GCTTT-G	frameshift_variant	34	.	MUC16	ENSG00000181143	.	.	.	.	.
2-96761122-C-CT	frameshift_variant	25.4	.	CNNM4	ENSG00000158158	.	.	.	.	.
3-159764787-CA-C	frameshift_variant	9.218	.	IQCJ-SCHIP1	ENSG00000283154	.	.	.	.	.
6-46688343-TGTGCCTG-T	frameshift_variant	32	.	TDRD6	ENSG00000180113	.	.	.	.	.
7-75073418-TG-T	frameshift_variant	28.8	.	RCC1L	ENSG00000274523	.	.	.	.	.
9-215267-TC-T	frameshift_variant	1.613	.	C9orf66	ENSG00000183784	.	.	.	.	.
9-215269-AG-A	frameshift_variant	6.49	.	C9orf66	ENSG00000183784	.	.	.	.	.
10-46040048-G-GT	frameshift_variant	19.93	.	MSMB	ENSG00000263639	.	.	.	.	.
14-24237284-ATCC-A	stop_gained&disruptive_inframe_deletion	36	.	GMPR2	ENSG00000100938	.	.	.	.	.
14-24237287-C-CGG	frameshift_variant	35	.	GMPR2	ENSG00000100938	.	.	.	.	.
16-30947197-C-A	stop_gained	36	.	FBXL19	ENSG00000099364	.	.	.	.	.
4-158671780-GC-G	frameshift_variant	21.3	.	C4orf46	ENSG00000205208	.	.	.	.	.
7-99448223-A-AGC	frameshift_variant	34	.	CPSF4	ENSG00000160917	.	.	.	.	.
1-27366414-GA-G	frameshift_variant	18.73	.	MAP3K6	ENSG00000142733	.	.	.	.	.
1-47220012-T-TCA	frameshift_variant	34	.	TAL1	ENSG00000162367	.	Yes	.	.	.
1-51836376-GT-G	frameshift_variant	16.57	.	NRDC	ENSG00000078618	.	.	.	.	.
1-63533571-G-T	stop_gained	36	.	EFCAB7	ENSG00000203965	.	.	.	.	.
1-90939696-T-TGG	frameshift_variant	32	.	ZNF644	ENSG00000122482	.	.	.	.	.
1-90939699-ACC-A	frameshift_variant	29.3	.	ZNF644	ENSG00000122482	.	.	.	.	.
1-93264899-A-T	stop_gained&splice_region_variant	43	.	CCDC18	ENSG00000122483	.	.	.	.	.
1-99710900-A-ATCTTCCTGAT	frameshift_variant	22.1	.	FRRS1	ENSG00000156869	.	.	.	.	.
1-109235284-GCC-G	frameshift_variant	35	.	SARS	ENSG00000104835	.	.	.	.	.
1-155479393-C-CGGTTAT	stop_gained&disruptive_inframe_insertion	34	.	ASH1L	ENSG00000116539	.	.	Yes	.	.
1-182812213-G-GCATACATACCAGTTCCT	splice_donor_variant&intron_variant	36	.	NPL	ENSG00000135838	.	.	.	.	.
1-197128601-CGGGAAAG-C	frameshift_variant	34	.	ASPM	ENSG00000066279	.	.	.	.	.
1-223004812-A-AC	frameshift_variant	34	.	DISP1	ENSG00000154309	.	.	.	.	.
1-244461441-GGAAGTGGCCGT-G	frameshift_variant	25.9	.	C1orf101	ENSG00000179397	.	.	.	.	.
10-26168775-CTTATT-C	frameshift_variant	34	.	MYO3A	ENSG00000095777	.	.	.	.	.
10-26168787-C-CAAAAT	frameshift_variant	35	.	MYO3A	ENSG00000095777	.	.	.	.	.
10-58807074-T-TAGAA	frameshift_variant	35	.	BICC1	ENSG00000122870	.	.	.	.	.
10-86500086-GC-G	frameshift_variant	27.2	.	WAPL	ENSG00000062650	.	.	.	.	.
10-128104958-T-TA	frameshift_variant	23	.	MKI67	ENSG00000148773	.	.	.	.	.
11-5453706-T-TGG	frameshift_variant	31	.	OR51I2	ENSG00000187918	.	.	.	.	.
11-5453708-TCC-T	frameshift_variant	32	.	OR51I2	ENSG00000187918	.	.	.	.	.
11-6846611-T-TGCTG	frameshift_variant	22.4	.	OR10A5	ENSG00000166363	.	.	.	.	.
11-13710855-G-GA	frameshift_variant	35	.	FAR1	ENSG00000197601	.	.	.	.	.
11-27368024-C-CA	frameshift_variant	34	.	LGR4	ENSG00000205213	Yes	.	.	.	.
11-35201184-C-CTG	frameshift_variant	33	.	CD44	ENSG00000026508	Yes	.	Yes	.	Yes
11-63659123-T-TC	frameshift_variant	34	.	ATL3	ENSG00000184743	.	.	.	.	.
11-63659131-TC-T	frameshift_variant	34	.	ATL3	ENSG00000184743	.	.	.	.	.
11-75005674-G-GC	frameshift_variant	34	.	NEU3	ENSG00000162139	.	.	.	.	.
11-75005687-TG-T	frameshift_variant	31	.	NEU3	ENSG00000162139	.	.	.	.	.
11-93698205-GCTCTT-G	frameshift_variant	23.2	.	CEP295	ENSG00000166004	.	.	.	.	.
[truncated: 238 more rows]

## Sheet: Table_S5
Table S5. Full results of the multiple linear regression analysis for monocyte (MONO) and neutrophil (NEU) counts. The table details the MLR analysis for final and maximal cell counts. For each cell type and time point (final/maximal), results are presented in three sequential blocks: (i) Base model; (ii) Base model adjusted for sequencing center; (iii) Base model adjusted for collection clinic (…											.
Clinical conditions	Measurement	Gene set with rare HI variants	Independent variable	coeff (standardized β)	std err	t stat	p-value	lower 95% CI	upper 95% CI	vif (variance inflation factor)	.
Clinical course	MONO (count)_final	GO: hemopoiesis	Age	-0.0337381	0.0368436	-0.91571	0.362876	-0.107185	0.0397083	1.02301	.
Clinical course	MONO (count)_final	GO: hemopoiesis	Sex	-0.033706	0.0368094	-0.915691	0.362886	-0.107084	0.0396721	1.02111	.
Clinical course	MONO (count)_final	GO: hemopoiesis	Clinical course	0.0453158	0.0376265	1.20436	0.232395	-0.0296912	0.120323	1.06695	.
Clinical course	MONO (count)_final	GO: hemopoiesis	Number of QVs per person	0.100672	0.0377589	2.66617	0.00946696	0.0254008	0.175943	1.07447	.
Clinical course	MONO (count)_final	GO: hemopoiesis	Sequencing center	0.0115921	0.0387538	0.299121	0.765721	-0.0656808	0.0888649	1.11752
Clinical course	MONO (count)_final	GO: hemopoiesis	Age	-0.0335759	0.0370828	-0.90543	0.3683	-0.107517	0.0403651	1.02323	.
Clinical course	MONO (count)_final	GO: hemopoiesis	Sex	-0.0326605	0.0372089	-0.87776	0.383035	-0.106853	0.0415319	1.0302	.
Clinical course	MONO (count)_final	GO: hemopoiesis	Clinical course	0.042427	0.0390789	1.08568	0.281295	-0.0354941	0.120348	1.13635	.
Clinical course	MONO (count)_final	GO: hemopoiesis	Number of QVs per person	0.0988652	0.0384768	2.56948	0.0122864	0.0221446	0.175586	1.1016	.
Clinical course	MONO (count)_final	GO: hemopoiesis	Clinic 1	0.0725414	0.0428856	1.69151	0.0951872	-0.0129912	0.158074	1.40339
Clinical course	MONO (count)_final	GO: hemopoiesis	Clinic 2	0.0229881	0.0382238	0.601407	0.549511	-0.0532469	0.0992231	1.11487
Clinical course	MONO (count)_final	GO: hemopoiesis	Age	-0.00295955	0.0408678	-0.0724178	0.942476	-0.0844677	0.0785486	1.27443
Clinical course	MONO (count)_final	GO: hemopoiesis	Sex	-0.0263518	0.0369002	-0.714135	0.477518	-0.099947	0.0472435	1.039
Clinical course	MONO (count)_final	GO: hemopoiesis	Clinical course	0.0359294	0.0384344	0.934823	0.353093	-0.0407257	0.112584	1.12719
Clinical course	MONO (count)_final	GO: hemopoiesis	Number of QVs per person	0.0853044	0.0385958	2.2102	0.0303624	0.00832756	0.162281	1.13667
Clinical course	MONO (count)_final	GO:inflammatory response	Age	-0.0185197	0.035356	-0.523805	0.602023	-0.0890006	0.0519612	1.04639	.
Clinical course	MONO (count)_final	GO:inflammatory response	Sex	-0.042017	0.0350495	-1.19879	0.23454	-0.111887	0.0278529	1.02833	.
Clinical course	MONO (count)_final	GO:inflammatory response	Clinical course	0.0468229	0.0351814	1.3309	0.187421	-0.0233099	0.116956	1.03608	.
Clinical course	MONO (count)_final	GO:inflammatory response	Number of QVs per person	0.142812	0.0358501	3.98358	0.000160626	0.0713458	0.214277	1.07584	.
Clinical course	MONO (count)_final	GO:inflammatory response	Sequencing center	-0.00159145	0.0370872	-0.0429111	0.965893	-0.0755411	0.0723582	1.13541
Clinical course	MONO (count)_final	GO:inflammatory response	Age	-0.0185109	0.0356042	-0.519909	0.604745	-0.0895038	0.0524819	1.04642	.
Clinical course	MONO (count)_final	GO:inflammatory response	Sex	-0.0421771	0.0354916	-1.18837	0.238648	-0.112945	0.0285912	1.03982	.
Clinical course	MONO (count)_final	GO:inflammatory response	Clinical course	0.0472285	0.036667	1.28804	0.201914	-0.0258834	0.12034	1.10983	.
Clinical course	MONO (count)_final	GO:inflammatory response	Number of QVs per person	0.143128	0.0368456	3.88453	0.000227656	0.0696598	0.216596	1.12066	.
Clinical course	MONO (count)_final	GO:inflammatory response	Clinic 1	0.03261	0.0441577	0.73849	0.462686	-0.0554597	0.12068	1.61241	.
Clinical course	MONO (count)_final	GO:inflammatory response	Clinic 2	-0.0179914	0.0392559	-0.458311	0.648149	-0.0962848	0.060302	1.2743	.
Clinical course	MONO (count)_final	GO:inflammatory response	Age	-0.00533525	0.0392674	-0.13587	0.892314	-0.0836515	0.072981	1.27505	.
Clinical course	MONO (count)_final	GO:inflammatory response	Sex	-0.0372878	0.0357298	-1.04361	0.300259	-0.108549	0.033973	1.05566	.
Clinical course	MONO (count)_final	GO:inflammatory response	Clinical course	0.0477792	0.0363207	1.31548	0.192642	-0.0246603	0.120219	1.09087
Clinical course	MONO (count)_final	GO:inflammatory response	Number of QVs per person	0.137208	0.0410857	3.33955	0.0013479	0.0552648	0.21915	1.39587	.
Clinical course	NEU (count)_final	GO: hemopoiesis	Age	0.16584	0.0995668	1.66561	0.100136	-0.0326429	0.364323	1.02301	.
Clinical course	NEU (count)_final	GO: hemopoiesis	Sex	-0.0933128	0.0994742	-0.93806	0.35135	-0.291611	0.104985	1.02111	.
Clinical course	NEU (count)_final	GO: hemopoiesis	Clinical course	0.286839	0.101682	2.82092	0.00618353	0.0841383	0.489539	1.06695	.
Clinical course	NEU (count)_final	GO: hemopoiesis	Number of QVs per person	0.388356	0.10204	3.80591	0.000294039	0.184942	0.591769	1.07447	.
Clinical course	NEU (count)_final	GO: hemopoiesis	Sequencing center	0.280306	0.0993746	2.8207	0.00620826	0.0821586	0.478453	1.11752	.
Clinical course	NEU (count)_final	GO: hemopoiesis	Age	0.169762	0.0950897	1.78528	0.0784863	-0.0198415	0.359366	1.02323	.
Clinical course	NEU (count)_final	GO: hemopoiesis	Sex	-0.0680308	0.0954131	-0.713013	0.478174	-0.258279	0.122217	1.0302	.
Clinical course	NEU (count)_final	GO: hemopoiesis	Clinical course	0.216984	0.100208	2.16533	0.0337241	0.0171742	0.416793	1.13635
Clinical course	NEU (count)_final	GO: hemopoiesis	Number of QVs per person	0.344674	0.0986644	3.4934	0.000825236	0.147943	0.541405	1.1016	.
Clinical course	NEU (count)_final	GO: hemopoiesis	Clinic 1	0.0565865	0.117658	0.480941	0.632058	-0.178074	0.291247	1.40339	.
Clinical course	NEU (count)_final	GO: hemopoiesis	Clinic 2	0.0842102	0.104868	0.803011	0.424687	-0.124943	0.293363	1.11487	.
Clinical course	NEU (count)_final	GO: hemopoiesis	Age	0.190586	0.112122	1.69981	0.0936067	-0.0330342	0.414206	1.27443	.
Clinical course	NEU (count)_final	GO: hemopoiesis	Sex	-0.0905609	0.101237	-0.894545	0.374096	-0.292471	0.11135	1.039	.
Clinical course	NEU (count)_final	GO: hemopoiesis	Clinical course	0.265998	0.105446	2.5226	0.0139249	0.0556925	0.476303	1.12719	.
Clinical course	NEU (count)_final	GO: hemopoiesis	Number of QVs per person	0.375085	0.105889	3.54226	0.000710873	0.163897	0.586274	1.13667	.
Clinical course	NEU (count)_final	GO:inflammatory response	Age	0.191184	0.101721	1.8795	0.064223	-0.0115925	0.393961	1.04639	.
Clinical course	NEU (count)_final	GO:inflammatory response	Sex	-0.105215	0.100839	-1.0434	0.300255	-0.306235	0.0958038	1.02833
Clinical course	NEU (count)_final	GO:inflammatory response	Clinical course	0.319709	0.101219	3.1586	0.00231738	0.117934	0.521484	1.03608	.
Clinical course	NEU (count)_final	GO:inflammatory response	Number of QVs per person	0.368357	0.103142	3.57134	0.000637717	0.162746	0.573968	1.07584	.
Clinical course	NEU (count)_final	GO:inflammatory response	Sequencing center	0.271501	0.101722	2.66906	0.0094198	0.0686736	0.474328	1.13541	.
Clinical course	NEU (count)_final	GO:inflammatory response	Age	0.189698	0.0976544	1.94254	0.0560383	-0.00501968	0.384415	1.04642	.
Clinical course	NEU (count)_final	GO:inflammatory response	Sex	-0.0779053	0.0973456	-0.800297	0.426209	-0.272007	0.116196	1.03982	.
Clinical course	NEU (count)_final	GO:inflammatory response	Clinical course	0.250515	0.100569	2.49097	0.0150794	0.0499854	0.451044	1.10983	.
Clinical course	NEU (count)_final	GO:inflammatory response	Number of QVs per person	0.314411	0.101059	3.11116	0.00268363	0.112905	0.515917	1.12066	.
Clinical course	NEU (count)_final	GO:inflammatory response	Clinic 1	-0.0173626	0.128031	-0.135613	0.892517	-0.272712	0.237987	1.61241	.
Clinical course	NEU (count)_final	GO:inflammatory response	Clinic 2	-0.0185561	0.113818	-0.163032	0.870963	-0.24556	0.208448	1.2743
Clinical course	NEU (count)_final	GO:inflammatory response	Age	0.185105	0.113852	1.62585	0.108477	-0.0419647	0.412175	1.27505	.
Clinical course	NEU (count)_final	GO:inflammatory response	Sex	-0.107219	0.103595	-1.03498	0.304239	-0.313832	0.0993943	1.05566	.
Clinical course	NEU (count)_final	GO:inflammatory response	Clinical course	0.323997	0.105308	3.07665	0.00298653	0.113966	0.534028	1.09087	.
Clinical course	NEU (count)_final	GO:inflammatory response	Number of QVs per person	0.378522	0.119124	3.17755	0.00221109	0.140937	0.616106	1.39587	.
Clinical course	MONO (count)_max	GO: hemopoiesis	Age	-0.0668684	0.057027	-1.17257	0.244831	-0.18055	0.0468128	1.02301	.
Clinical course	MONO (count)_max	GO: hemopoiesis	Sex	-0.0712224	0.0569739	-1.25009	0.215315	-0.184798	0.042353	1.02111	.
Clinical course	MONO (count)_max	GO: hemopoiesis	Clinical course	0.105342	0.0582387	1.80879	0.0746582	-0.010755	0.221438	1.06695	.
Clinical course	MONO (count)_max	GO: hemopoiesis	Number of QVs per person	0.255985	0.0584436	4.38003	3.95568e-05	0.13948	0.37249	1.07447	.
Clinical course	MONO (count)_max	GO: hemopoiesis	Sequencing center	0.0597121	0.0596015	1.00186	0.319815	-0.0591299	0.178554	1.11752
Clinical course	MONO (count)_max	GO: hemopoiesis	Age	-0.0660328	0.0570316	-1.15783	0.250814	-0.179751	0.0476849	1.02323	.
Clinical course	MONO (count)_max	GO: hemopoiesis	Sex	-0.0658367	0.0572255	-1.15048	0.253807	-0.179941	0.0482677	1.0302	.
Clinical course	MONO (count)_max	GO: hemopoiesis	Clinical course	0.090461	0.0601015	1.50514	0.136725	-0.029378	0.2103	1.13635	.
Clinical course	MONO (count)_max	GO: hemopoiesis	Number of QVs per person	0.24668	0.0591755	4.16861	8.52874e-05	0.128687	0.364672	1.1016	.
Clinical course	MONO (count)_max	GO: hemopoiesis	Clinic 1	0.036033	0.0671151	0.536883	0.593051	-0.0978239	0.16989	1.40339	.
Clinical course	MONO (count)_max	GO: hemopoiesis	Clinic 2	0.0664287	0.0598195	1.11049	0.27059	-0.0528776	0.185735	1.11487	.
Clinical course	MONO (count)_max	GO: hemopoiesis	Age	-0.0509684	0.0639573	-0.796914	0.428196	-0.178527	0.0765903	1.27443	.
Clinical course	MONO (count)_max	GO: hemopoiesis	Sex	-0.0700468	0.0577482	-1.21297	0.229219	-0.185222	0.0451284	1.039	.
Clinical course	MONO (count)_max	GO: hemopoiesis	Clinical course	0.0894588	0.0601491	1.48728	0.141431	-0.0305048	0.209422	1.12719
Clinical course	MONO (count)_max	GO: hemopoiesis	Number of QVs per person	0.247287	0.0604017	4.09404	0.000112084	0.126819	0.367754	1.13667	.
Clinical course	MONO (count)_max	GO:inflammatory response	Age	-0.0407322	0.0551532	-0.738528	0.462594	-0.150678	0.0692136	1.04639	.
Clinical course	MONO (count)_max	GO:inflammatory response	Sex	-0.084766	0.0546751	-1.55036	0.12544	-0.193759	0.0242268	1.02833	.
Clinical course	MONO (count)_max	GO:inflammatory response	Clinical course	0.11936	0.0548808	2.17491	0.0329229	0.00995768	0.228763	1.03608	.
Clinical course	MONO (count)_max	GO:inflammatory response	Number of QVs per person	0.294405	0.0559239	5.26439	1.39461e-06	0.182923	0.405887	1.07584	.
Clinical course	MONO (count)_max	GO:inflammatory response	Sequencing center	0.0410862	0.0576486	0.712701	0.478367	-0.0738618	0.156034	1.13541	.
Clinical course	MONO (count)_max	GO:inflammatory response	Age	-0.0409572	0.0553435	-0.740054	0.461707	-0.151309	0.0693946	1.04642	.
Clinical course	MONO (count)_max	GO:inflammatory response	Sex	-0.0806332	0.0551685	-1.46158	0.148268	-0.190636	0.0293697	1.03982	.
Clinical course	MONO (count)_max	GO:inflammatory response	Clinical course	0.108889	0.0569955	1.91049	0.0601087	-0.00475637	0.222535	1.10983
Clinical course	MONO (count)_max	GO:inflammatory response	Number of QVs per person	0.286241	0.0572731	4.99783	4.01844e-06	0.172042	0.400441	1.12066	.
Clinical course	MONO (count)_max	GO:inflammatory response	Clinic 1	-0.0415629	0.0692408	-0.600266	0.550268	-0.179659	0.0965336	1.61241	.
Clinical course	MONO (count)_max	GO:inflammatory response	Clinic 2	-0.0232954	0.0615546	-0.378451	0.706241	-0.146062	0.0994714	1.2743	.
Clinical course	MONO (count)_max	GO:inflammatory response	Age	-0.0559908	0.0615726	-0.909346	0.366288	-0.178794	0.0668119	1.27505	.
Clinical course	MONO (count)_max	GO:inflammatory response	Sex	-0.0899483	0.0560255	-1.60549	0.112889	-0.201688	0.0217911	1.05566	.
Clinical course	MONO (count)_max	GO:inflammatory response	Clinical course	0.126024	0.0569522	2.21279	0.0301749	0.0124359	0.239611	1.09087	.
Clinical course	MONO (count)_max	GO:inflammatory response	Number of QVs per person	0.313346	0.0644238	4.86382	6.83691e-06	0.184856	0.441835	1.39587	.
Clinical course	NEU (count)_max	GO: hemopoiesis	Age	0.08253	0.094178	0.876319	0.383771	-0.10521	0.27027	1.02301	.
Clinical course	NEU (count)_max	GO: hemopoiesis	Sex	-0.0985294	0.0940904	-1.04718	0.29852	-0.286095	0.0890363	1.02111
Clinical course	NEU (count)_max	GO: hemopoiesis	Clinical course	0.380266	0.0961791	3.95372	0.000177994	0.188536	0.571995	1.06695	.
Clinical course	NEU (count)_max	GO: hemopoiesis	Number of QVs per person	0.402739	0.0965175	4.17271	8.303e-05	0.210335	0.595143	1.07447	.
Clinical course	NEU (count)_max	GO: hemopoiesis	Sequencing center	0.32485	0.0913185	3.55733	0.000672203	0.142766	0.506934	1.11752	.
Clinical course	NEU (count)_max	GO: hemopoiesis	Age	0.0870756	0.087381	0.996504	0.322389	-0.0871573	0.261308	1.02323	.
Clinical course	NEU (count)_max	GO: hemopoiesis	Sex	-0.0692298	0.0876781	-0.78959	0.432396	-0.244055	0.105595	1.0302	.
Clinical course	NEU (count)_max	GO: hemopoiesis	Clinical course	0.29931	0.0920846	3.25038	0.00176343	0.115698	0.482921	1.13635	.
Clinical course	NEU (count)_max	GO: hemopoiesis	Number of QVs per person	0.352116	0.0906659	3.88367	0.000228324	0.171333	0.532899	1.1016	.
Clinical course	NEU (count)_max	GO: hemopoiesis	Clinic 1	0.111109	0.109222	1.01728	0.312524	-0.106727	0.328946	1.40339	.
Clinical course	NEU (count)_max	GO: hemopoiesis	Clinic 2	0.170281	0.0973494	1.74917	0.0846443	-0.0238763	0.364438	1.11487
Clinical course	NEU (count)_max	GO: hemopoiesis	Age	0.131174	0.104083	1.26028	0.211753	-0.0764131	0.338761	1.27443	.
Clinical course	NEU (count)_max	GO: hemopoiesis	Sex	-0.0933481	0.0939785	-0.993292	0.323989	-0.280782	0.0940861	1.039	.
Clinical course	NEU (count)_max	GO: hemopoiesis	Clinical course	0.338338	0.0978858	3.45646	0.000934505	0.143111	0.533565	1.12719	.
Clinical course	NEU (count)_max	GO: hemopoiesis	Number of QVs per person	0.376587	0.0982968	3.83112	0.000275286	0.18054	0.572633	1.13667	.
Clinical course	NEU (count)_max	GO:inflammatory response	Age	0.101709	0.0983648	1.034	0.304596	-0.0943773	0.297796	1.04639	.
Clinical course	NEU (count)_max	GO:inflammatory response	Sex	-0.10658	0.0975121	-1.093	0.278039	-0.300967	0.0878064	1.02833	.
Clinical course	NEU (count)_max	GO:inflammatory response	Clinical course	0.420115	0.097879	4.29218	5.42793e-05	0.224996	0.615233	1.03608	.
Clinical course	NEU (count)_max	GO:inflammatory response	Number of QVs per person	0.343127	0.0997393	3.44024	0.000970712	0.1443	0.541954	1.07584	.
Clinical course	NEU (count)_max	GO:inflammatory response	Sequencing center	0.324417	0.0957302	3.38887	0.0011486	0.133537	0.515298	1.13541
Clinical course	NEU (count)_max	GO:inflammatory response	Age	0.0999327	0.0919024	1.08738	0.280547	-0.0833155	0.283181	1.04642	.
Clinical course	NEU (count)_max	GO:inflammatory response	Sex	-0.0739476	0.0916118	-0.807185	0.422256	-0.256616	0.108721	1.03982	.
Clinical course	NEU (count)_max	GO:inflammatory response	Clinical course	0.337434	0.0946456	3.56524	0.00065526	0.148716	0.526152	1.10983	.
Clinical course	NEU (count)_max	GO:inflammatory response	Number of QVs per person	0.278667	0.0951066	2.93005	0.00455495	0.0890297	0.468304	1.12066	.
Clinical course	NEU (count)_max	GO:inflammatory response	Clinic 1	0.0753242	0.123062	0.612082	0.542467	-0.170116	0.320765	1.61241	.
Clinical course	NEU (count)_max	GO:inflammatory response	Clinic 2	0.0964021	0.109402	0.881175	0.381239	-0.121793	0.314597	1.2743	.
Clinical course	NEU (count)_max	GO:inflammatory response	Age	0.127551	0.109434	1.16555	0.247751	-0.0907077	0.345809	1.27505	.
Clinical course	NEU (count)_max	GO:inflammatory response	Sex	-0.0981795	0.0995747	-0.985988	0.327535	-0.296775	0.100416	1.05566	.
Clinical course	NEU (count)_max	GO:inflammatory response	Clinical course	0.398801	0.101222	3.93987	0.000190571	0.19692	0.600681	1.09087
Clinical course	NEU (count)_max	GO:inflammatory response	Number of QVs per person	0.294972	0.114501	2.57614	0.012103	0.0666062	0.523337	1.39587	.
Outcome	MONO (count)_final	GO: hemopoiesis	Age	-0.0376667	0.0372696	-1.01065	0.315567	-0.111962	0.036629	1.0469	.
Outcome	MONO (count)_final	GO: hemopoiesis	Sex	-0.0297851	0.0367082	-0.811403	0.419808	-0.102961	0.0433913	1.0156	.
Outcome	MONO (count)_final	GO: hemopoiesis	Outcome	0.0450348	0.0373036	1.20725	0.231287	-0.0293286	0.119398	1.04881	.
Outcome	MONO (count)_final	GO: hemopoiesis	Number of QVs per person	0.104411	0.0371768	2.80849	0.00640245	0.0303001	0.178521	1.04169	.
Outcome	MONO (count)_final	GO: hemopoiesis	Sequencing center	-0.00109346	0.0435687	-0.0250973	0.980048	-0.087967	0.0857801	1.41083	.
Outcome	MONO (count)_final	GO: hemopoiesis	Age	-0.0377549	0.0376953	-1.00158	0.319946	-0.112917	0.0374073	1.05609	.
Outcome	MONO (count)_final	GO: hemopoiesis	Sex	-0.0298563	0.0370744	-0.805309	0.42333	-0.103781	0.0440679	1.02158	.
Outcome	MONO (count)_final	GO: hemopoiesis	Outcome	0.0455883	0.0435593	1.04658	0.298843	-0.0412664	0.132443	1.41022
Outcome	MONO (count)_final	GO: hemopoiesis	Number of QVs per person	0.104563	0.0379233	2.75721	0.00740555	0.0289456	0.180179	1.0689	.
Outcome	MONO (count)_final	GO: hemopoiesis	Clinic 1	0.0758633	0.0425057	1.78478	0.0786296	-0.00891157	0.160638	1.38432	.
Outcome	MONO (count)_final	GO: hemopoiesis	Clinic 2	0.0190336	0.0387858	0.490735	0.625149	-0.0583223	0.0963895	1.15263	.
Outcome	MONO (count)_final	GO: hemopoiesis	Age	-0.00570998	0.0410665	-0.139042	0.889816	-0.0876146	0.0761947	1.29217	.
Outcome	MONO (count)_final	GO: hemopoiesis	Sex	-0.0225569	0.036726	-0.614195	0.541078	-0.0958047	0.0506908	1.03346	.
Outcome	MONO (count)_final	GO: hemopoiesis	Outcome	0.0416733	0.0385854	1.08003	0.283837	-0.0352829	0.118629	1.14075	.
Outcome	MONO (count)_final	GO: hemopoiesis	Number of QVs per person	0.08693	0.0381489	2.2787	0.0257386	0.0108445	0.163015	1.11508	.
Outcome	MONO (count)_final	GO:inflammatory response	Age	-0.0212356	0.036012	-0.589682	0.55725	-0.0930243	0.050553	1.07544	.
Outcome	MONO (count)_final	GO:inflammatory response	Sex	-0.0377283	0.0351202	-1.07426	0.286293	-0.107739	0.0322826	1.02284
Outcome	MONO (count)_final	GO:inflammatory response	Outcome	0.0371021	0.0356616	1.04039	0.301639	-0.0339881	0.108192	1.05462	.
Outcome	MONO (count)_final	GO:inflammatory response	Number of QVs per person	0.143892	0.036089	3.98715	0.000158661	0.0719501	0.215834	1.08004	.
Outcome	MONO (count)_final	GO:inflammatory response	Sequencing center	-0.0106723	0.041628	-0.256373	0.798404	-0.0936762	0.0723316	1.41838	.
Outcome	MONO (count)_final	GO:inflammatory response	Age	-0.0219404	0.036352	-0.603553	0.548064	-0.0944242	0.0505435	1.08163	.
Outcome	MONO (count)_final	GO:inflammatory response	Sex	-0.0384881	0.0354743	-1.08496	0.281611	-0.109222	0.0322457	1.03003	.
Outcome	MONO (count)_final	GO:inflammatory response	Outcome	0.0424534	0.041523	1.02241	0.31006	-0.0403411	0.125248	1.41123	.
Outcome	MONO (count)_final	GO:inflammatory response	Number of QVs per person	0.145548	0.036895	3.94492	0.00018535	0.0719813	0.219114	1.11418	.
Outcome	MONO (count)_final	GO:inflammatory response	Clinic 1	0.0393074	0.0438289	0.896839	0.372879	-0.0481065	0.126721	1.58108	.
Outcome	MONO (count)_final	GO:inflammatory response	Clinic 2	-0.0189086	0.0397418	-0.475786	0.635708	-0.0981712	0.0603539	1.29995
Outcome	MONO (count)_final	GO:inflammatory response	Age	-0.00663789	0.0396248	-0.167519	0.867445	-0.085667	0.0723912	1.29231
Outcome	MONO (count)_final	GO:inflammatory response	Sex	-0.0318924	0.0356707	-0.894078	0.374344	-0.103035	0.0392506	1.04726
Outcome	MONO (count)_final	GO:inflammatory response	Outcome	0.0437758	0.0370498	1.18154	0.241387	-0.0301177	0.117669	1.12981
Outcome	MONO (count)_final	GO:inflammatory response	Number of QVs per person	0.135431	0.041263	3.28214	0.00160903	0.0531345	0.217727	1.40137
Outcome	NEU (count)_final	GO: hemopoiesis	Age	0.0890727	0.0809934	1.09975	0.275103	-0.0723847	0.25053	1.0469
Outcome	NEU (count)_final	GO: hemopoiesis	Sex	-0.0644764	0.0797732	-0.808247	0.421611	-0.223501	0.0945485	1.0156
Outcome	NEU (count)_final	GO: hemopoiesis	Outcome	0.582649	0.0810672	7.18724	4.98486e-10	0.421045	0.744254	1.04881
Outcome	NEU (count)_final	GO: hemopoiesis	Number of QVs per person	0.368815	0.0807916	4.56501	2.01113e-05	0.207759	0.52987	1.04169
Outcome	NEU (count)_final	GO: hemopoiesis	Sequencing center	0.0517139	0.0944837	0.547332	0.585867	-0.136681	0.240109	1.41083
Outcome	NEU (count)_final	GO: hemopoiesis	Age	0.0932447	0.0817464	1.14066	0.257845	-0.069753	0.256242	1.05609
Outcome	NEU (count)_final	GO: hemopoiesis	Sex	-0.0611077	0.0804	-0.760045	0.449744	-0.221421	0.0992054	1.02158
Outcome	NEU (count)_final	GO: hemopoiesis	Outcome	0.556475	0.0944632	5.89092	1.1743e-07	0.368121	0.744829	1.41022
Outcome	NEU (count)_final	GO: hemopoiesis	Number of QVs per person	0.361633	0.0822409	4.39724	3.77163e-05	0.197649	0.525617	1.0689
Outcome	NEU (count)_final	GO: hemopoiesis	Clinic 1	0.0707275	0.0939254	0.753018	0.453965	-0.116601	0.258056	1.38432
Outcome	NEU (count)_final	GO: hemopoiesis	Clinic 2	-0.0254973	0.0857056	-0.297498	0.766967	-0.196432	0.145437	1.15263
Outcome	NEU (count)_final	GO: hemopoiesis	Age	0.11698	0.0907454	1.2891	0.201605	-0.0640057	0.297966	1.29217
Outcome	NEU (count)_final	GO: hemopoiesis	Sex	-0.0549774	0.0811541	-0.677445	0.500357	-0.216834	0.106879	1.03346
Outcome	NEU (count)_final	GO: hemopoiesis	Outcome	0.591953	0.0852627	6.94269	1.58838e-09	0.421902	0.762004	1.14075
Outcome	NEU (count)_final	GO: hemopoiesis	Number of QVs per person	0.353549	0.0842981	4.19403	7.89882e-05	0.185422	0.521676	1.11508
Outcome	NEU (count)_final	GO:inflammatory response	Age	0.109851	0.0852295	1.28888	0.201564	-0.0600509	0.279753	1.07544
Outcome	NEU (count)_final	GO:inflammatory response	Sex	-0.0692372	0.0831189	-0.83299	0.407605	-0.234932	0.0964573	1.02284
Outcome	NEU (count)_final	GO:inflammatory response	Outcome	0.584816	0.0844003	6.92908	1.49337e-09	0.416567	0.753065	1.05462
Outcome	NEU (count)_final	GO:inflammatory response	Number of QVs per person	0.32101	0.0854117	3.75839	0.00034475	0.150745	0.491276	1.08004
Outcome	MONO (count)_final	GO:inflammatory response	Sequencing center	0.0563278	0.0983396	0.572789	0.568597	-0.139756	0.252411	1.41838
Outcome	MONO (count)_final	GO:inflammatory response	Age	0.11357	0.0858759	1.3225	0.190248	-0.0576612	0.284802	1.08163
Outcome	MONO (count)_final	GO:inflammatory response	Sex	-0.0652268	0.0838024	-0.77834	0.438955	-0.232324	0.101871	1.03003
Outcome	MONO (count)_final	GO:inflammatory response	Outcome	0.556572	0.0980915	5.67401	2.82048e-07	0.360983	0.752161	1.41123
Outcome	MONO (count)_final	GO:inflammatory response	Number of QVs per person	0.312272	0.0871586	3.5828	0.000619078	0.138483	0.486061	1.11418
Outcome	NEU (count)_final	GO:inflammatory response	Clinic 1	0.016551	0.103549	0.159838	0.873469	-0.18997	0.223072	1.58108
Outcome	NEU (count)_final	GO:inflammatory response	Clinic 2	-0.110452	0.0938927	-1.17636	0.243434	-0.297715	0.0768111	1.29995
Outcome	NEU (count)_final	GO:inflammatory response	Age	0.116132	0.0936161	1.24052	0.218927	-0.0705792	0.302844	1.29231
Outcome	NEU (count)_final	GO:inflammatory response	Sex	-0.0630621	0.0842744	-0.748295	0.456789	-0.231142	0.105018	1.04726
Outcome	NEU (count)_final	GO:inflammatory response	Outcome	0.613501	0.0875326	7.00882	1.20361e-09	0.438922	0.788079	1.12981
Outcome	NEU (count)_final	GO:inflammatory response	Number of QVs per person	0.342024	0.0974866	3.50842	0.000792228	0.147593	0.536454	1.40137
Outcome	MONO (count)_max	GO: hemopoiesis	Age	-0.0870163	0.0555758	-1.56572	0.121798	-0.197805	0.023772	1.0469
Outcome	MONO (count)_max	GO: hemopoiesis	Sex	-0.061255	0.0547385	-1.11905	0.266839	-0.170374	0.0478642	1.0156
Outcome	MONO (count)_max	GO: hemopoiesis	Outcome	0.16785	0.0556265	3.01745	0.00352248	0.0569607	0.278739	1.04881
Outcome	MONO (count)_max	GO: hemopoiesis	Number of QVs per person	0.255506	0.0554374	4.60891	1.70948e-05	0.144994	0.366018	1.04169
Outcome	MONO (count)_max	GO: hemopoiesis	Sequencing center	-0.00417939	0.0649673	-0.0643307	0.948888	-0.13372	0.125362	1.41083
Outcome	MONO (count)_max	GO: hemopoiesis	Age	-0.0873535	0.0562091	-1.55408	0.124612	-0.199431	0.0247242	1.05609
Outcome	MONO (count)_max	GO: hemopoiesis	Sex	-0.0615273	0.0552833	-1.11295	0.269486	-0.171759	0.0487045	1.02158
Outcome	MONO (count)_max	GO: hemopoiesis	Outcome	0.169965	0.0649532	2.61674	0.0108397	0.0404524	0.299478	1.41022
Outcome	MONO (count)_max	GO: hemopoiesis	Number of QVs per person	0.256086	0.0565491	4.52856	2.3378e-05	0.143331	0.368842	1.0689
Outcome	MONO (count)_max	GO: hemopoiesis	Clinic 1	0.0423367	0.0644651	0.656739	0.513502	-0.0862349	0.170908	1.38432
Outcome	MONO (count)_max	GO: hemopoiesis	Clinic 2	0.0414435	0.0588235	0.70454	0.483434	-0.0758763	0.158763	1.15263
Outcome	MONO (count)_max	GO: hemopoiesis	Age	-0.0678382	0.0622825	-1.0892	0.2798	-0.192057	0.0563803	1.29217
Outcome	MONO (count)_max	GO: hemopoiesis	Sex	-0.0591886	0.0556996	-1.06264	0.291598	-0.170278	0.0519007	1.03346
Outcome	MONO (count)_max	GO: hemopoiesis	Outcome	0.157109	0.0585195	2.68473	0.00905518	0.0403955	0.273823	1.14075
Outcome	MONO (count)_max	GO: hemopoiesis	Number of QVs per person	0.245015	0.0578575	4.23481	6.84003e-05	0.129622	0.360408	1.11508
Outcome	MONO (count)_max	GO:inflammatory response	Age	-0.0598604	0.0545308	-1.09774	0.275977	-0.168565	0.0488447	1.07544
Outcome	MONO (count)_max	GO:inflammatory response	Sex	-0.0725319	0.0531804	-1.36388	0.176853	-0.178545	0.0334813	1.02284
Outcome	MONO (count)_max	GO:inflammatory response	Outcome	0.159013	0.0540002	2.94466	0.00435085	0.0513651	0.26666	1.05462
Outcome	MONO (count)_max	GO:inflammatory response	Number of QVs per person	0.286522	0.0546473	5.24312	1.51601e-06	0.177585	0.39546	1.08004
Outcome	MONO (count)_max	GO:inflammatory response	Sequencing center	-0.0142632	0.0630412	-0.226252	0.821656	-0.139964	0.111437	1.41838
Outcome	MONO (count)_max	GO:inflammatory response	Age	-0.0608022	0.0550513	-1.10447	0.27312	-0.170571	0.0489669	1.08163
Outcome	MONO (count)_max	GO:inflammatory response	Sex	-0.0735474	0.0537221	-1.36903	0.175304	-0.180666	0.0335715	1.03003
Outcome	MONO (count)_max	GO:inflammatory response	Outcome	0.166164	0.0628822	2.64247	0.0101186	0.0407809	0.291548	1.41123
Outcome	MONO (count)_max	GO:inflammatory response	Number of QVs per person	0.288735	0.0558736	5.16765	2.08698e-06	0.177326	0.400144	1.11418
Outcome	MONO (count)_max	GO:inflammatory response	Clinic 1	-0.0258	0.0668344	-0.386028	0.700646	-0.159097	0.107497	1.58108
Outcome	MONO (count)_max	GO:inflammatory response	Clinic 2	-0.0398845	0.0606021	-0.658138	0.512608	-0.160752	0.0809825	1.29995
Outcome	MONO (count)_max	GO:inflammatory response	Age	-0.0693731	0.0604236	-1.14811	0.254831	-0.189884	0.051138	1.29231
Outcome	MONO (count)_max	GO:inflammatory response	Sex	-0.0744653	0.0543941	-1.369	0.175377	-0.182951	0.0340203	1.04726
Outcome	MONO (count)_max	GO:inflammatory response	Outcome	0.167835	0.0564971	2.97068	0.00406887	0.0551548	0.280514	1.12981
Outcome	MONO (count)_max	GO:inflammatory response	Number of QVs per person	0.304616	0.0629217	4.84119	7.44593e-06	0.179122	0.430109	1.40137
Outcome	NEU (count)_max	GO: hemopoiesis	Age	0.034065	0.089592	0.380223	0.704899	-0.144533	0.212663	1.0469
Outcome	NEU (count)_max	GO: hemopoiesis	Sex	-0.0644276	0.0882422	-0.730123	0.467684	-0.240335	0.11148	1.0156
Outcome	NEU (count)_max	GO: hemopoiesis	Outcome	0.466773	0.0896736	5.20524	1.75833e-06	0.288012	0.645534	1.04881
Outcome	NEU (count)_max	GO: hemopoiesis	Number of QVs per person	0.421212	0.0893688	4.71319	1.1587e-05	0.243058	0.599365	1.04169
Outcome	NEU (count)_max	GO: hemopoiesis	Sequencing center	0.217628	0.1015	2.14412	0.0354485	0.0152428	0.420014	1.41083
Outcome	NEU (count)_max	GO: hemopoiesis	Age	0.051622	0.087817	0.587836	0.558508	-0.12348	0.226724	1.05609
Outcome	NEU (count)_max	GO: hemopoiesis	Sex	-0.0502509	0.0863706	-0.581805	0.562541	-0.222469	0.121967	1.02158
Outcome	NEU (count)_max	GO: hemopoiesis	Outcome	0.356625	0.101478	3.51431	0.000771886	0.154284	0.558967	1.41022
Outcome	NEU (count)_max	GO: hemopoiesis	Number of QVs per person	0.39099	0.0883482	4.42555	3.40406e-05	0.214828	0.567151	1.0689
Outcome	NEU (count)_max	GO: hemopoiesis	Clinic 1	0.0707275	0.0939254	0.753018	0.453965	-0.116601	0.258056	1.38432
Outcome	NEU (count)_max	GO: hemopoiesis	Clinic 2	-0.0254973	0.0857056	-0.297498	0.766967	-0.196432	0.145437	1.15263
Outcome	NEU (count)_max	GO: hemopoiesis	Age	0.11698	0.0907454	1.2891	0.201605	-0.0640057	0.297966	1.29217
Outcome	NEU (count)_max	GO: hemopoiesis	Sex	-0.0549774	0.0811541	-0.677445	0.500357	-0.216834	0.106879	1.03346
Outcome	NEU (count)_max	GO: hemopoiesis	Outcome	0.591953	0.0852627	6.94269	1.58838e-09	0.421902	0.762004	1.14075
Outcome	NEU (count)_max	GO: hemopoiesis	Number of QVs per person	0.353549	0.0842981	4.19403	7.89882e-05	0.185422	0.521676	1.11508
Outcome	NEU (count)_max	GO:inflammatory response	Age	0.0503738	0.096383	0.522642	0.602828	-0.141762	0.24251	1.07544
Outcome	NEU (count)_max	GO:inflammatory response	Sex	-0.0652248	0.0939961	-0.693909	0.489972	-0.252603	0.122153	1.02284
Outcome	NEU (count)_max	GO:inflammatory response	Outcome	0.47526	0.0954453	4.9794	4.21896e-06	0.284994	0.665527	1.05462
Outcome	NEU (count)_max	GO:inflammatory response	Number of QVs per person	0.329319	0.096589	3.40949	0.00106978	0.136772	0.521865	1.08004
Outcome	NEU (count)_max	GO:inflammatory response	Sequencing center	0.231344	0.108031	2.14146	0.0356697	0.0159366	0.446752	1.41838
Outcome	NEU (count)_max	GO:inflammatory response	Age	0.0656501	0.094339	0.695895	0.488766	-0.122457	0.253757	1.08163
Outcome	NEU (count)_max	GO:inflammatory response	Sex	-0.0487536	0.0920613	-0.529578	0.598057	-0.232319	0.134811	1.03003
Outcome	NEU (count)_max	GO:inflammatory response	Outcome	0.35926	0.107759	3.33393	0.00136329	0.144395	0.574124	1.41123
Outcome	NEU (count)_max	GO:inflammatory response	Number of QVs per person	0.293429	0.0957482	3.06459	0.00308049	0.102513	0.484346	1.11418
Outcome	NEU (count)_max	GO:inflammatory response	Clinic 1	0.016551	0.103549	0.159838	0.873469	-0.18997	0.223072	1.58108
Outcome	NEU (count)_max	GO:inflammatory response	Clinic 2	-0.110452	0.0938927	-1.17636	0.243434	-0.297715	0.0768111	1.29995
Outcome	NEU (count)_max	GO:inflammatory response	Age	0.116132	0.0936161	1.24052	0.218927	-0.0705792	0.302844	1.29231
Outcome	NEU (count)_max	GO:inflammatory response	Sex	-0.0630621	0.0842744	-0.748295	0.456789	-0.231142	0.105018	1.04726
Outcome	NEU (count)_max	GO:inflammatory response	Outcome	0.613501	0.0875326	7.00882	1.20361e-09	0.438922	0.788079	1.12981
Outcome	NEU (count)_max	GO:inflammatory response	Number of QVs per person	0.342024	0.0974866	3.50842	0.000792228	0.147593	0.536454	1.40137
Note: The model included age, sex, clinical status, and the number of rare high-impact genetic variants (QVs) per person in gene sets for GO terms "Hemopoiesis" and "Inflammatory response" as independent variables. Dummy variables were coded as: sex (male = 1, female = 2); severity (non-severe 0, severe 1); and outcome (recovery 0, death 1). The post-hoc analysis (highlighted in grey) included du…

## Sheet: Table_S6
Supplementary Table S6. WBC-related measurements in different patient groups. P-values were calculated using the Mann–Whitney U test. No results remained significant after FDR correction.
Status	Group	Parameter	Males, #	Me	Q1	Q3	Females,#	Me	Q1	Q3	p
Clinical course	Severe	MONO (count)_final	27	0.77	0.48	1.04	22	0.62	0.38	1.01	0.404011
Clinical course	Non-severe	MONO (count)_final	18	0.6	0.3875	0.8125	10	0.555	0.45	0.6725	0.70079
Clinical course	Severe	NEU (count)_final	27	10.97	4.67	13.07	22	8.335	3.85	14.2875	0.438979
Clinical course	Non-severe	NEU (count)_final	18	3.97	2.6	7.585	10	4	3	6.095	0.904459
Clinical course	Severe	MONO (count)_max	27	0.89	0.69	1.45	22	0.89	0.595	1.2525	0.636604
Clinical course	Non-severe	MONO (count)_max	18	0.785	0.6	0.94	10	0.665	0.535	0.825	0.374683
Clinical course	Severe	NEU (count)_max	27	0.89	0.69	1.45	22	0.89	0.595	1.2525	0.636604
Clinical course	Non-severe	NEU (count)_max	18	5.95	3.5	11.59	10	5	3.8	8.0275	0.791729
Outcome	Deceased	MONO (count)_final	16	0.605	0.3725	1.115	11	0.71	0.26	1.07	0.960607
Outcome	Recovered	MONO (count)_final	29	0.7	0.47	0.85	21	0.56	0.425	0.735	0.181045
Outcome	Deceased	NEU (count)_final	16	12.72	11.0475	18.4225	11	12.37	10	17.81	0.903538
Outcome	Recovered	NEU (count)_final	29	4.1	2.89	7.5	21	4	3	5.74	0.715926
Outcome	Deceased	MONO (count)_max	16	0.835	0.64	1.48	11	1.14	0.79	1.83	0.190847
Outcome	Recovered	MONO (count)_max	29	0.86	0.7	1.025	21	0.64	0.51	0.88	0.034512
Outcome	Deceased	NEU (count)_max	16	14.105	11.3975	25.9925	11	17.15	13.68	25.86	0.450952
Outcome	Recovered	NEU (count)_max	29	9.21	4	14.51	21	6	4	13.495	0.431537
Status	Group	Parameter	≤ 60 years, #	Me	Q1	Q3	>60 years,#	Me	Q1	Q3	p
Clinical course	Severe	MONO (count)_final	23	0.71	0.43	1.07	26	0.59	0.3775	0.9025	0.203168
Clinical course	Non-severe	MONO (count)_final	15	0.64	0.46	0.81	13	0.56	0.41	0.7	0.344136
Clinical course	Severe	NEU (count)_final	23	6	3.94	12.42	26	11.53	5.4575	14.3325	0.104634
Clinical course	Non-severe	NEU (count)_final	15	3	2	4	13	4.5	3.85	9.23	0.018645
Clinical course	Severe	MONO (count)_max	23	1.04	0.71	1.78	26	0.83	0.6225	1.1325	0.111173
Clinical course	Non-severe	MONO (count)_max	15	0.77	0.6	0.92	13	0.69	0.505	0.905	0.39371
Clinical course	Severe	NEU (count)_max	23	14.37	6.14	22	26	13.76	11.3025	18.7025	0.713382
Clinical course	Non-severe	NEU (count)_max	15	4	3.2	7	13	6.3	4.35	13.75	0.14621
Outcome	Deceased	MONO (count)_final	10	1.07	0.685	1.46	17	0.48	0.29	0.915	0.01698
Outcome	Recovered	MONO (count)_final	28	0.635	0.43	0.8325	22	0.6	0.495	0.805	0.945426
Outcome	Deceased	NEU (count)_final	10	11.68	8.565	20.875	17	13.02	11.515	18.265	0.473499
Outcome	Recovered	NEU (count)_final	28	3.92	2.91	5.6925	22	4.625	3.6575	8.955	0.059105
Outcome	Deceased	MONO (count)_max	10	1.71	1.095	2.485	17	0.79	0.64	1.105	0.002805
Outcome	Recovered	MONO (count)_max	28	0.775	0.61	1.01	22	0.7	0.575	1.0025	0.618052
Outcome	Deceased	NEU (count)_max	10	24.695	14.8425	35.0025	17	13.68	11.515	19.61	0.017525
Outcome	Recovered	NEU (count)_max	28	5.64	3.955	10.665	22	10.325	5.6775	14.805	0.05291

## Sheet: Table_S7
Supplementary Table S7. External validation of the myeloid trait associations using the Genebass resource (https://app.genebass.org/) and literature data. References correspond to the main reference list entries [66–152].
Gene	ENSGID	This study: Hemopoiesis gene set (GO:0030097)	This study: Inflammatory Response (GO:0006954) gene set	Evidence from literature data	Variant type	Phenotype	P‑Value SKAT-O	P‑Value Burden	BETA Burden
ABCD2	ENSG00000173208	.	yes	.	LoF	NEU_count	0.069998	0.0435032	0.00771147
ALOX15	ENSG00000161905	.	yes	Endothelial ALOX15 protects against sepsis‑induced inflammatory lung injury. The study links ALOX15 to thrombosis and lung inflammation, relevant to COVID‑19‑associated immunothrombosis [66].	Missense	NEU_%	0.0184494	0.306469	0.000314527
APOA1	ENSG00000118137	.	yes	Human neutrophils are a direct source of APOA1, which suppresses neutrophil migration, degranulation, and IL‑1β secretion, thereby downregulating neutrophilic inflammation in circulation and lung [67].	LoF	NEU_%	0.0780085	0.0446723	0.0128699
ASXL1	ENSG00000171456	yes	.	ASXL1 interacts with the cohesin complex to maintain chromatid separation and regulate gene expression in hematopoietic cells, critical for normal hematopoiesis [68].	LoF	MONO_%	0.0383764	0.024835	-0.00789296
ATP7A	ENSG00000165240	yes	.	.	Missense	MONO_%	0.0509768	0.0290088	-0.0014916
AXL	ENSG00000167601	yes	yes	Serum AXL is a molecular marker for COVID‑19 progression. AXL also acts as a candidate entry receptor for SARS‑CoV‑2, and its expression correlates with spike protein levels in bronchoalveolar lavage cells [69,70].	Missense	MONO_count	0.0319886	0.0224989	-0.000804164
AXL	ENSG00000167601				Missense	NEU_count	0.00119834	0.63709	0.000168301
AXL	ENSG00000167601				Missense	NEU_%	1.14657e-06	0.13356	0.000540534
AXL	ENSG00000167601				Missense	MONO_%	6.52409e-05	0.00284464	-0.00105131
BCL2	ENSG00000171791	yes	.	A selective Bcl‑2 inhibitor induces neutrophil apoptosis and reduces lung inflammation, demonstrating that BCL‑2 family proteins directly regulate neutrophil survival and inflammatory resolution [71].	Missense	MONO_count	0.00447446	0.00210176	-0.00511392
BCL2	ENSG00000171791				LoF	NEU_%	0.0107607	0.00601765	0.0609834
BCL2	ENSG00000171791				Missense	MONO_%	0.0017887	0.000939178	-0.00550047
BRCA2	ENSG00000139618	yes	.	.	LoF	NEU_count	0.0222014	0.0114339	-0.00272071
BRCA2	ENSG00000139618				LoF	MONO_%	0.0113837	0.063278	0.00195593
BRCA2	ENSG00000139618				Missense	NEU_%	0.0209652	0.0148675	-0.000442643
BRD7	ENSG00000166164	yes	.	BRD7 acts as an anti‑inflammatory regulator by inhibiting NF‑κB activation during early acute inflammation; BRD7 deficiency increases susceptibility to inflammatory conditions [72].	LoF	NEU_count	0.0446852	0.0258074	0.0161554
C1QC	ENSG00000159189	yes	.	A subset of neutrophils expresses C1q (product of C1QC), and elevated neutrophil C1q expression is associated with sepsis mortality, suggesting C1QC as a marker of disease severity in sepsis [73].	Missense	MONO_%	0.0353729	0.926355	-6.44974e-05
C3AR1	ENSG00000171860	.	yes	The C3a anaphylatoxin receptor C3AR1 is a key mediator of complement‑driven inflammation; overactivation of this pathway can drive cytokine storm and tissue damage in COVID‑19 and sepsis [74].	LoF	MONO_%	0.0317002	0.32014	0.0152203
CD44	ENSG00000026508	.	yes	Neutrophil adhesion to vessel walls via CD44 impairs pulmonary circulation in COVID‑19 pathology, directly linking CD44 to neutrophil‑mediated lung injury in severe COVID‑19 [75].	Missense	NEU_%	0.0704086	0.0409115	-0.000784546
CLEC1B	ENSG00000165682	yes	.	.	Missense	MONO_count	0.0255119	0.7992	-0.000198781
CLOCK	ENSG00000134852	.	yes	CLOCK modulates survival and acute lung injury in polymicrobial sepsis, demonstrating that the circadian protein CLOCK influences the host response to sepsis [76]	Missense	MONO_%	0.0380055	0.820597	0.000161664
CNN2	ENSG00000064666	yes	.	H2‑calponin‑free (Cnn2‑knockout) mice show reduced numbers of peripheral blood neutrophils and monocytes, directly indicating a role for CNN2 in the homeostatic production of these myeloid cells [77].	LoF	MONO_count	0.0474782	0.0275996	0.0121981
CNN2	ENSG00000064666				Missense	MONO_count	0.0860173	0.0470914	0.00149053
CTSC	ENSG00000109861	.	yes	Deficiency of cathepsin C (CTSC) ameliorates acute pancreatitis severity by reducing neutrophil elastase activation, linking CTSC to neutrophil‑mediated tissue damage in inflammatory conditions [78].	Missense	MONO_count	0.0319387	0.0169109	0.00179434
DOCK11	ENSG00000147251	yes	.	DOCK11 deficiency is an inborn error of hematopoiesis and immunity, causing systemic inflammation, normocytic anemia, and abnormal myeloid cell production, directly linking DOCK11 to stress‑related hematopoiesis [79].	LoF	MONO_count	0.0456724	0.189654	-0.00325414
DOCK2	ENSG00000134516	yes	.	DOCK2 is involved in the host genetics and biology of severe COVID‑19; suppressed DOCK2 expression in the lungs of severe COVID‑19 patients highlights its role in the antiviral immune response [80].	LoF	NEU_%	0.00215647	0.000976549	-0.0165088
DOCK2	ENSG00000134516	yes	.		Missense	NEU_%	0.0155352	0.0150195	-0.00099593
EGR3	ENSG00000179388	yes	.	.	Missense	NEU_count	0.0261979	0.772461	0.000455994
EGR3	ENSG00000179388	yes	.	.	Missense	MONO_%	0.0182719	0.589394	0.000838127
ELF4	ENSG00000102034	.	yes	ELF4 improves sepsis‑induced myocardial injury by regulating STING signaling‑mediated T‑cell differentiation, demonstrating a protective role in the host response to sepsis [81].	Missense	NEU_count	0.00823674	0.409827	-0.000348257
ELF4	ENSG00000102034	.	yes		Missense	MONO_%	0.0447966	0.503891	0.00027657
FCGR1A	ENSG00000150337	.	yes	FCGR1A (CD64) is a hub gene in the common pathogenesis of COVID‑19, ARDS, and sepsis; its expression on neutrophils and monocytes is a hallmark of the dysregulated immune response in these severe inflammatory conditions [82].	LoF	MONO_count	2.26745e-05	5.15529e-05	-0.00235973
FCGR1A	ENSG00000150337	.	yes		LoF	MONO_%	2.70721e-05	0.000165244	-0.00219533
FCGR1A	ENSG00000150337	.	yes		Missense	NEU_%	0.0712158	0.0448368	-0.0010804
FLVCR1	ENSG00000162769	yes	.	.	Missense	MONO_count	0.00695492	0.00635094	-0.00156604
FLVCR1	ENSG00000162769	yes	.		Missense	MONO_%	0.0129876	0.00861588	-0.00150737
HCAR2	ENSG00000182782	.	yes	HCAR2 is a novel receptor for heme; this function may contribute to the anti‑inflammatory properties of the receptor, as heme is a damage‑associated molecular pattern (DAMP) that drives sterile inflammation. This links HCAR2 to the inflammatory response in conditions such as sepsis and COVID‑19 [83].	Missense	MONO_%	0.0480942	0.0426431	-0.00040921
HEATR3	ENSG00000155393	yes	.	.	Missense	MONO_%	0.0573319	0.0333223	-0.000863225
IKBKB	ENSG00000104365	.	yes	IKKβ (encoded by IKBKB) is essential for NF‑κB activation in sepsis. Delayed inhibition of IKKβ reduces multiple organ dysfunction in a mouse model of sepsis, linking IKBKB to the pathophysiology of the septic host response [84].	Missense	NEU_count	0.00593063	0.349395	-0.000763637
IL37	ENSG00000125571	.	yes	A key anti-inflammatory cytokine that suppresses innate immunity. It is protective against endotoxic shock (a model of sepsis) and its genetic variants are linked to COVID‑19 susceptibility, thus directly connecting it to the host response in severe infection [85].	LoF	NEU_count	0.00755444	0.00634507	0.0169791
IL37		.	yes		Missense	NEU_%	0.029359	0.0178892	-0.00241854
JAK2	ENSG00000096968	yes	yes	LPS disrupts the erythroid‑myeloid balance via Jak2/Stat3‑Hif1a signaling, demonstrating a direct role for JAK2 in stress‑induced hematopoietic lineage decisions [86]. Splenic T lymphocytes induce the formation of immunosuppressive neutrophils through IFN‑γ in sepsis, a process that involves JAK2‑mediated signaling. This directly links JAK2 to neutrophil function and sepsis pathophysiology [87].	Missense	NEU_count	2.20581e-08	0.0266006	0.000703102
JAK2		yes	yes		Missense	NEU_%	1.44628e-07	0.0393286	0.000655264
JAK2		yes	yes		Missense	MONO_%	0.00348161	0.344877	-0.00029303
KAT2A	ENSG00000108773	yes	.	KAT2A complexes ATAC and SAGA play unique roles in cell maintenance and identity in hematopoiesis and leukemia, directly establishing KAT2A as a regulator of hematopoietic cell fate [88].	LoF	MONO_count	0.079118	0.0433683	0.00808578
KMT2A	ENSG00000118058	yes	.	The histone methyltransferase MLL1/KMT2A in monocytes drives coronavirus‑associated coagulopathy and inflammation, directly linking KMT2A to monocyte‑driven inflammatory and thrombotic responses in COVID‑19 [89].	Missense	MONO_count	0.0401135	0.0351068	-0.000549144
	ENSG00000118058	.	.		LoF	MONO_%	0.0226634	0.0206553	-0.00639947
LRRC19	ENSG00000184434	.	yes	A transmembrane pathogen‑recognition receptor that activates TRAF2/6‑mediated NF‑κB signaling to induce pro‑inflammatory cytokine expression, thereby contributing to immune cell recruitment [90].	Missense	NEU_%	0.0816729	0.0457693	0.000837731
MALT1	ENSG00000172175	yes	.	The CARMA3‑Bcl10‑MALT1 (CBM) signalosome mediates thrombin‑dependent NF‑κB activation and monocyte adhesion to endothelial cells, directly implicating MALT1 in the pro‑inflammatory recruitment of monocytes to the vessel wall [91].	LoF	NEU_count	0.0257052	0.0142757	-0.0118386
MALT1	ENSG00000172175	yes	.		Missense	NEU_%	0.0204822	0.0105556	-0.00176317
MIXL1	ENSG00000185155	yes	.	.	Missense	MONO_count	0.0116674	0.0100373	-0.00206181
MTOR	ENSG00000198793	yes	yes	mTOR‑HIF1α metabolic signaling controls the development of granulocyte progenitor cells and underlies emergency granulopoiesis. Genetic ablation of mTOR suppresses progenitor expansion and neutrophilia, directly linking mTOR to the stress‑induced production of neutrophils [92].	LoF	NEU_count	5.08511e-05	1.49301e-05	0.0207518
	ENSG00000198793				Missense	MONO_count	0.0813818	0.0445427	0.000711377
	ENSG00000198793				LoF	NEU_%	0.0807611	0.0419822	0.00977611
	ENSG00000198793				LoF	MONO_%	0.0660799	0.036022	-0.00983943
MYH9	ENSG00000100345	yes	.	MYH9 is a disulfidptosis‑related gene with diagnostic and prognostic value in sepsis, linking it to the septic host response [93]. Nonmuscle myosin heavy chain IIA (encoded by MYH9) facilitates SARS‑CoV‑2 infection in human pulmonary cells, directly implicating MYH9 in COVID‑19 pathogenesis [94].	LoF	MONO_count	0.0202279	0.592302	-0.00292377
	ENSG00000100345	#N/A	#N/A		Missense	NEU_%	0.000997288	0.000444238	0.000859223
	ENSG00000100345	#N/A	#N/A		Missense	MONO_%	0.0120967	0.712353	8.76659e-05
NFATC1	ENSG00000131196	yes	.	Nuclear factor of activated T cells (NFATC1) regulates neutrophil recruitment, systemic inflammation, and T‑cell dysfunction in abdominal sepsis, directly linking NFATC1 to sepsis pathophysiology [95].	LoF	MONO_%	0.0281532	0.032919	-0.005811
NKX2-3	ENSG00000119919	yes	.	The transcription factor Nkx2‑3 maintains the self‑renewal of hematopoietic stem cells by regulating mitophagy, directly linking NKX2‑3 to stress‑related hematopoiesis [96].	LoF	MONO_count	0.0487712	0.0276235	0.0413488
NKX2-3	ENSG00000119919	yes	#N/A		Missense	NEU_count	0.0344945	0.0375269	0.000732909
NLRP1	ENSG00000091592	.	yes	A common variant close to the “tripwire” linker region of NLRP1 contributes to severe COVID‑19, linking NLRP1 to disease severity [97]. NLRP1‑dependent activation of gasdermin D in neutrophils controls cutaneous leishmaniasis, demonstrating that NLRP1 drives neutrophil pyroptosis in an inflammatory context [98].	Missense	NEU_count	0.000329109	0.0490277	0.000443252
NLRP1	ENSG00000091592	#N/A	yes		Missense	NEU_%	0.0167518	0.0138955	0.00055567
NLRP1	ENSG00000091592	#N/A	yes		Missense	MONO_%	0.000328812	0.10265	-0.000359795
OCSTAMP	ENSG00000149635	yes	.	.	LoF	MONO_count	0.0159721	0.00848889	-0.0149003
OCSTAMP	ENSG00000149635	yes	.		Missense	MONO_count	0.028671	0.753263	0.000136087
PER1	ENSG00000179094	.	yes	Circadian rhythm disruptions during sepsis alter inflammatory responses and leukocyte counts. PER1 is highlighted as a core clock gene with implications for chronotherapy in sepsis, indirectly linking it to myeloid cell dynamics [99]. PER1 promotes functional recovery after hindlimb ischemia by inducing an anti‑inflammatory macrophage polarization, demonstrating a direct role in modulating macrop…	LoF	NEU_count	0.0247987	0.012722	0.00682598
PER1	ENSG00000179094	.	yes		Missense	MONO_count	0.00224508	0.313664	0.000267327
PER1	ENSG00000179094	.	yes		LoF	NEU_%	0.00299113	0.00140878	0.00877279
PER1	ENSG00000179094	.	yes		LoF	MONO_%	0.0671348	0.0417912	-0.00546013
PIK3R6	ENSG00000276231	yes	.	.	Missense	NEU_%	0.0283924	0.637881	-0.000154797
PLA2G4C	ENSG00000105499	.	yes	.	Missense	MONO_%	0.0700813	0.0376335	0.000940507
PRCP	ENSG00000137509	.	yes	Proline‑specific peptidase activities (including PRCP) were measured in plasma of hospitalized COVID‑19 patients. The study found that changes in COVID‑19 patients are very similar to those observed in septic shock patients, linking PRCP to the inflammatory response in both conditions [101].	Missense	NEU_count	0.0538561	0.0471563	0.0011381
PRCP	ENSG00000137509	.	yes		Missense	MONO_%	0.0781958	0.0462217	-0.00111909
PRDM1	ENSG00000057657	yes	.	PRDM1 (BLIMP‑1) was identified as a key transcription factor in the gene regulatory network driving an interferon‑active (IFNactive) neutrophil state in COVID‑19 patients, directly linking PRDM1 to neutrophil biology in severe COVID‑19 [102].	Missense	NEU_count	0.0494676	0.0263926	0.00108671
PRKCZ	ENSG00000067606	yes	yes	.	LoF	MONO_count	0.0530486	0.0387877	0.00572563
PRKDC				.	LoF	NEU_count	0.00189695	0.724617	-0.00123386
PRKDC				.	Missense	MONO_count	0.0225393	0.141582	-0.000304545
PRKDC				.	LoF	MONO_%	0.0142092	0.721811	0.00122875
PRKDC				.	Missense	MONO_%	0.00276284	0.0422977	-0.000420682
PSTPIP1	ENSG00000140368	.	yes	PSTPIP1 is a key regulator of pyrin inflammasome activation and NF‑κB signaling, identified as a potential driver of pro‑inflammatory responses in asymptomatic SARS‑CoV‑2 infections, linking it directly to COVID‑19‑related inflammation [103].	Missense	MONO_%	0.0235103	0.0147616	0.0199779
PTGER1	ENSG00000160951	.	yes	.	Missense	NEU_count	0.0804158	0.0447644	0.000791697
PTGER1		.	yes	.	Missense	NEU_%	0.074285	0.0424357	0.000802783
PTPRZ1	ENSG00000106278	yes	.	PTPRZ1 regulates the retention and self‑renewal of hematopoietic stem cells in the bone marrow vascular niche; PTPRZ1‑deficient mice show increased peripheral blood neutrophils, linking it to stress‑related hematopoiesis and myeloid cell production [104].	LoF	MONO_count	0.0703684	0.0393734	0.0157899
RAG1	ENSG00000166349	yes	.	.	Missense	NEU_count	0.00322398	0.00163497	-0.0012286
RAG1	ENSG00000166349	yes	.		Missense	NEU_%	0.0811958	0.0441049	-0.00078754
RPS6KA4	ENSG00000162302	.	yes	.	LoF	MONO_count	0.019423	0.599939	0.00286394
RPS6KA4	ENSG00000162302	.	yes		LoF	NEU_%	0.02225	0.0133309	0.0138832
RTKN2	ENSG00000182010	yes	.	.	Missense	NEU_count	0.0129838	0.0178873	0.00129191
SIGLEC1	ENSG00000088827	.	yes	Monocyte CD169 (encoded by SIGLEC1) expression is strongly induced in COVID‑19 patients upon intensive care unit admission, serving as a potential marker of viral infection and distinguishing it from bacterial sepsis [105].	Missense	NEU_count	0.0208523	0.0122994	0.000615634
SIGLEC1	ENSG00000088827	.	yes		LoF	MONO_%	0.0154335	0.118681	0.00170027
SIRT1	ENSG00000096717	yes	.	Targeting SIRT1 is a potential strategy for combating severe COVID‑19, as SIRT1 modulates the immune response and may reduce the hyper‑inflammatory cytokine storm associated with severe disease [106].	Missense	MONO_count	0.0295286	0.748842	-0.000103245
SIRT1	ENSG00000096717	yes	.		Missense	NEU_count	0.00232585	0.0136801	-0.000819104
SIRT1	ENSG00000096717	yes	.		Missense	NEU_%	0.0445496	0.0265415	-0.000739154
SMAD7	ENSG00000101665	yes	.	Type 1 innate lymphoid cell–immature neutrophil axis suppresses acute tissue inflammation; SMAD7 mediates nuclear translocation in immature neutrophils in response to IFN‑γ, down‑regulating CXCR4 to promote neutrophil egress from bone marrow during stress and sepsis [107].	LoF	MONO_count	0.080287	0.0456978	-0.0216573
SMAD7	ENSG00000101665	yes	.		Missense	MONO_count	0.0324967	0.0227111	0.00290188
SMAD7	ENSG00000101665	yes	.		Missense	NEU_count	0.00208358	0.000983198	0.00428689
SMAP1	ENSG00000112305	yes	.	.	Missense	MONO_count	0.0333946	0.0201503	0.00155005
SNRK	ENSG00000163788	yes	.	.	Missense	MONO_%	0.00137561	0.000959372	-0.00205552
TAL1	ENSG00000162367	yes	.	Decreased TAL1 expression in human common myeloid progenitors impairs granulo‑monocytic development, directly linking TAL1 to the differentiation of neutrophils and monocytes [108]. Enforced TAL‑1 expression stimulates primitive, erythroid and megakaryocytic progenitors but blocks the granulopoietic differentiation program, demonstrating that TAL1 acts as a lineage switch regulator, suppressing n…	LoF	NEU_%	0.00915682	0.00463846	0.0189533
TET2	ENSG00000168769	yes	.	Loss of TET2 in human hematopoietic stem cells alters neutrophil development and function, leading to hyper‑reactive, low‑granule neutrophils with increased NET formation. This links clonal hematopoiesis to aberrant neutrophil function and may exacerbate severe COVID‑19 [110].	LoF	NEU_count	1.10971e-16	1.15905e-11	-0.0117035
TET2	ENSG00000168769				LoF	MONO_count	3.88211e-14	4.72286e-08	0.00966924
TET2	ENSG00000168769				Missense	NEU_count	0.0366038	0.0418371	-0.000569551
TET2	ENSG00000168769				LoF	NEU_%	1.68024e-06	3.98931e-06	-0.00798201
TET2	ENSG00000168769				LoF	MONO_%	2.13547e-46	4.75645e-31	0.0195687
TLR2	ENSG00000137462	yes	yes	Overexpression of neutrophil TLR2 correlates with septic shock mortality. TLR2 recognizes the SARS‑CoV‑2 envelope protein, contributing to the hyperinflammatory cytokine storm in COVID‑19 [111].	LoF	NEU_count	0.0241545	0.10855	-0.00378813
TLR9	ENSG00000239732	yes	yes	Red blood cells express TLR9 on their surface. RBC‑bound mitochondrial DNA is elevated in sepsis and COVID‑19, driving innate immune activation, anemia, and disease severity [112].	Missense	MONO_count	0.01761	0.249001	-0.000460996
TLR9	ENSG00000239732	yes	yes		Missense	NEU_%	0.0487303	0.554634	-0.000241663
TRPM2	ENSG00000142185	yes	.	In monocytes, ROS‑induced Ca²⁺ influx through TRPM2 triggers chemokine production, which aggravates inflammatory neutrophil infiltration. This pathway is relevant to the hyperinflammation seen in sepsis and severe COVID‑19 [113].	LoF	MONO_count	0.0389426	0.0251566	-0.00153388
TRPM2	ENSG00000142185	yes	.		LoF	NEU_%	0.0853433	0.0447974	-0.000449336
UFL1	ENSG00000014123	yes	yes	.	LoF	NEU_count	0.0238283	0.0354744	-0.00391833
VNN1	ENSG00000112299	yes	yes	VNN1 is a pan‑metabolic risk gene in sepsis; its expression is highly enriched in monocytes, neutrophils, and proliferating myeloid cells, and high‑risk patients show a neutrophil‑dominant immune landscape [114].	Missense	MONO_count	0.00916555	0.00473537	0.00110769
VNN1	ENSG00000112299	yes	yes		Missense	NEU_count	0.00239348	0.00117423	0.00129972
VPS54	ENSG00000143952	yes	yes	Plasma from patients with bacterial sepsis or severe COVID‑19 induces emergency myelopoiesis in hematopoietic stem/progenitor cells in vitro, leading to expression of a regulatory myeloid gene program in both monocytes and neutrophils that differentiate from these progenitors. VPS54 is a component of the GARP complex, but the study highlights the role of plasma factors in driving the emergency my…	Missense	NEU_count	0.0560695	0.0319084	0.00098206
VPS54	ENSG00000143952	yes	yes		LoF	NEU_%	0.00146423	0.000659064	0.0133708
VPS54	ENSG00000143952	yes	yes		Missense	NEU_%	0.0807094	0.0460266	0.000915847
WNT1	ENSG00000125084	yes	.	.	Missense	NEU_count	0.00210365	0.132789	0.000756063
WNT1	ENSG00000125084	yes	.		Missense	NEU_%	0.00129169	0.0942353	0.000844258
YES1	ENSG00000176105	.	yes	.	LoF	MONO_count	0.0118996	0.00651234	-0.010595
ZFPM1	ENSG00000179588	yes	.	FOG1 (encoded by ZFPM1) requires the NuRD complex to promote hematopoiesis and maintain lineage fidelity within the megakaryocytic‑erythroid compartment. No direct link to neutrophils or monocytes was established, but the gene is essential for proper hematopoietic lineage specification [116].	LoF	NEU_count	0.0057333	0.0036424	0.0168116
ZFPM1	ENSG00000179588	yes	.		LoF	NEU_%	0.0342596	0.0206138	0.0134244
F2RL1	ENSG00000164251	yes	yes	.	.	.	.	.	.
ERCC2	ENSG00000104884	yes	.	.	.	.	.	.	.
C1orf186	ENSG00000263961	yes	.	.	.	.	.	.	.
TYRO3	ENSG00000092445	yes	yes	TYRO3 is a member of the TAM receptor family. In a mouse model of LPS‑induced acute lung injury/ARDS, inhibition of Mer (a related TAM receptor) markedly suppressed neutrophil and monocyte infiltration into the lungs, suggesting that TAM receptor signaling, potentially including TYRO3, contributes to inflammatory myeloid cell recruitment in sepsis‑related lung injury [117].	.	.	.	.	.
FUT10	ENSG00000172728	yes	.	.	.	.	.	.	.
TNFAIP6	ENSG00000123610	yes	yes	TNFAIP6 (TSG‑6) was identified as a biomarker of response to IFNγ during endotoxin tolerance, with application to septic shock. This links TNFAIP6 to the regulation of inflammatory responses in sepsis [118].	.	.	.	.	.
CIAPIN1	ENSG00000005194	yes	.	.	.	.	.	.	.
ADAM8	ENSG00000151651	yes	yes	.	.	.	.	.	.
CDK13	ENSG00000065883	yes	.	.	.	.	.	.	.
PSG9	ENSG00000183668	yes	yes	.	.	.	.	.	.
SPINK5	ENSG00000133710	yes	.	.	.	.	.	.	.
GP1BA	ENSG00000185245	yes	.	.	.	.	.	.	.
RASGRP1	ENSG00000172575	yes	yes	Targeting macrophagic RasGRP1 with catechin hydrate ameliorates sepsis‑induced multiorgan dysfunction, directly linking RASGRP1 to macrophage function and sepsis pathophysiology [119].	.	.	.	.	.
SIPA1L3	ENSG00000105738	yes	.	.	.	.	.	.	.
ABI1	ENSG00000136754	yes	.	Bone marrow‑specific loss of ABI1 induces a myeloproliferative neoplasm with features resembling human myelofibrosis, demonstrating that ABI1 is a critical regulator of normal myelopoiesis and hematopoietic homeostasis [120].	.	.	.	.	.
FLNA	ENSG00000196924	yes	.	Filamin‑A regulates neutrophil uropod retraction through RhoA during chemotaxis, directly linking FLNA to neutrophil migration [121]. Filamin A regulates neutrophil adhesion, production of reactive oxygen species, and neutrophil extracellular trap (NET) release, further establishing its role in neutrophil effector functions [122]. circFLNA promotes intestinal injury during abdominal sepsis throug…	.	.	.	.	.
PRRC2C	ENSG00000117523	yes	.	.	.	.	.	.	.
LOXL3	ENSG00000115318	yes	yes	.	.	.	.	.	.
SRC	ENSG00000197122	yes	yes	SRC is part of a shared stress‑response gene network in burns and COVID‑19 that identifies CD1C‑CD141‑ dendritic cells as key cellular components in septic prognosis, linking SRC to the systemic inflammatory response in sepsis and COVID‑19 [124].	.	.	.	.	.
ZEB1	ENSG00000148516	yes	.	ZEB1 regulates hematopoietic stem and progenitor cell differentiation and hematopoietic lineage fidelity, directly linking ZEB1 to the control of hematopoiesis and the production of myeloid lineages [125].	.	.	.	.	.
ACE	ENSG00000159640	yes	.	ACE2 (angiotensin‑converting enzyme 2) is highly expressed on tissue macrophages but shows little to no expression on most human peripheral blood immune cells. This expression pattern has implications for understanding SARS‑CoV‑2 infection and COVID‑19 pathogenesis [126].	.	.	.	.	.
RELB	ENSG00000104856	yes	yes	RELB is a key transcription factor that mediates the switch from NAD salvage to de novo biosynthesis, sustaining SIRT1‑RelB‑dependent inflammatory tolerance in monocytes, a process central to the pathophysiology of sepsis [127].	.	.	.	.	.
ZFP36L1	ENSG00000185650	yes	.	ZFP36L1 promotes monocyte/macrophage differentiation by repressing CDK6, directly linking it to myeloid lineage specification [128].	.	.	.	.	.
IFI16	ENSG00000163565	yes	yes	IFI16 is expressed in cells of the monocyte lineage but is rapidly and markedly down‑regulated in other myeloid precursor populations, indicating a role in monocyte differentiation [129].	.	.	.	.	.
LRRC17	ENSG00000128606	yes	.	.	.	.	.	.	.
IL18R1	ENSG00000115604	yes	yes	High expression of interleukin‑18 receptor alpha correlates with severe respiratory viral disease and defines T cells with reduced cytotoxic signatures, linking IL18R1 to severe COVID‑19 and other viral infections [130].	.	.	.	.	.
ARID1B	ENSG00000049618	yes	.	ARID1B, a component of the SWI/SNF chromatin remodeling complex, regulates steady‑state hematopoiesis. Its loss impairs hematopoietic stem and progenitor cell function and myeloid reconstitution, linking ARID1B to normal and stress‑induced myelopoiesis [131].	.	.	.	.	.
AGPAT5	ENSG00000155189	yes	.	.	.	.	.	.	.
NKAP	ENSG00000101882	yes	.	.	.	.	.	.	.
THOC5	ENSG00000100296	yes	.	.	.	.	.	.	.
TRIB1	ENSG00000173334	yes	.	The Tribbles pseudokinase 1 (TRIB1) is a key regulator of myeloid differentiation. It functions as a negative regulator of C/EBPα, thereby promoting granulopoiesis while suppressing monocyte differentiation. GWAS studies have also linked TRIB1 to neutrophil count, neutrophil percentage, and monocyte count, confirming its role in myeloid lineage homeostasis [132].	.	.	.	.	.
ARID1A	ENSG00000117713	yes	.	ARID1A is a core component of the SWI/SNF chromatin remodeling complex. Hematopoietic‑specific deletion of Arid1a in mice impairs the differentiation of both myeloid and lymphoid lineages and reduces the frequency of hematopoietic stem cells, demonstrating that ARID1A is critical for normal hematopoiesis. GWAS have also linked ARID1A to neutrophil count and monocyte percentage [133].	.	.	.	.	.
ABCB10	ENSG00000135776	yes	.	ABCB10 is a mitochondrial ATP‑binding cassette transporter. It is essential for hematopoietic stem cell (HSC) maintenance and erythroid differentiation [134].	.	.	.	.	.
CBFA2T3	ENSG00000129993	yes	.	.	.	.	.	.	.
HOXB7	ENSG00000260027	yes	.	Enforced expression of HOXB7 promotes hematopoietic stem cell proliferation and myeloid‑restricted progenitor differentiation, directly linking HOXB7 to stress‑related myelopoiesis [135]. HOXB7 plays a role in human myelomonocytic differentiation, affecting both monocytic and granulocytic lineages [136].	.	.	.	.	.
FFAR3	ENSG00000185897	.	yes	Identified as a hub gene in sepsis through bioinformatics analysis, linking FFAR3 to the pathophysiology of sepsis [137]. Gut microbiota metabolism of dietary fiber influences hematopoiesis via FFAR3, demonstrating a role for this receptor in the regulation of blood cell production [138].	.	.	.	.	.
KLKB1	ENSG00000164344	.	yes	Prekallikrein (encoded by KLKB1) inhibits innate immune signaling in the lung and impairs host defense during pneumosepsis in mice, directly linking KLKB1 to sepsis pathogenesis [139].	.	.	.	.	.
RHBDD3	ENSG00000100263	.	yes	Rhbdd3 controls autoimmunity by suppressing IL‑6 production in dendritic cells via K27‑linked ubiquitination of NEMO. While not directly studied in neutrophils/monocytes, this demonstrates a role in regulating inflammatory cytokine production, which is relevant to the hyperinflammatory state in sepsis and COVID‑19 [140].	.	.	.	.	.
CASP5	ENSG00000137757	.	yes	Multi‑dimensional characterization of programmed cell death patterns identifies CASP5 as part of a prognostic stratification signature in sepsis, linking it to sepsis pathophysiology [141].	.	.	.	.	.
NLRP8	ENSG00000179709	.	yes	.	.	.	.	.	.
EPHB2	ENSG00000133216	.	yes	EPH receptor B2 stimulates human monocyte adhesion and migration independently of its ephrinB ligands, directly implicating EPHB2 in monocyte trafficking to sites of inflammation [142].	.	.	.	.	.
ASH1L	ENSG00000116539	.	yes	ASH1L controls quiescence and self‑renewal potential in hematopoietic stem cells, directly linking it to the regulation of the hematopoietic stem cell pool and stress‑related hematopoiesis [143].	.	.	.	.	.
NR4A1	ENSG00000123358	.	yes	Nuclear receptor 4A1 (NR4A1) is critical for neutrophil‑dependent pulmonary immunity to Klebsiella pneumoniae infection, linking NR4A1 to neutrophil function in bacterial infection [144]. Nr4a1‑dependent Ly6C<sup>low</sup> monocytes monitor endothelial cells and orchestrate their disposal, directly implicating NR4A1 in monocyte surveillance and vascular homeostasis [145].	.	.	.	.	.
LRP1	ENSG00000123384	.	yes	Apolipoprotein E‑containing lipoproteins and their extracellular interactions with LRP1 affect LPS‑induced inflammation, linking LRP1 to the inflammatory response in sepsis [146]. Microparticle alpha‑2‑macroglobulin enhances pro‑resolving responses and promotes survival in sepsis, with LRP1 playing a role in mediating these protective effects [147].	.	.	.	.	.
MB21D1	ENSG00000164430	.	yes	The cGAS‑STING signaling pathway plays a crucial role in the inflammatory response to sepsis and has been implicated in the pathogenesis of severe COVID‑19, linking MB21D1 to the host response in these conditions [148].	.	.	.	.	.
DPEP1	ENSG00000015413	.	yes	LSALT peptide, an inhibitor of dipeptidase‑1 (DPEP1), was studied as a prevention for acute respiratory distress syndrome and acute kidney injury in patients with SARS‑CoV‑2 infection (COVID‑19), directly linking DPEP1 to COVID‑19‑associated organ inflammation [149].	.	.	.	.	.
DPP8	ENSG00000074603	.	yes	DPP8 and DPP9 inhibition induces pro‑caspase‑1‑dependent pyroptosis in monocytes and macrophages, directly linking DPP8 to the regulation of inflammatory cell death in myeloid cells [150].	.	.	.	.	.
ABCD1	ENSG00000101986	.	yes	.	.	.	.	.	.
NLRP5	ENSG00000171487	.	yes	.	.	.	.	.	.
ACE2	ENSG00000130234	.	yes	ACE2 serves as the entry receptor for SARS‑CoV‑2, and its expression on cells (including tissue macrophages) is critical for viral infection and the pathogenesis of COVID‑19 [151].	.	.	.	.	.
DAB2IP	ENSG00000136848	.	yes	Dabrafenib, which targets DAB2IP, suppresses TGFBIp‑induced septic responses, including neutrophil adhesion and transendothelial migration, linking DAB2IP to the regulation of neutrophil trafficking in sepsis [152].	.	.	.	.	.

## Sheet: Table_S8
Supplementary Table S8. Annotations for genes with QVs within the gene sets of interest. The table indicates which genes are present in patients at the phenotypic extremes (Q4 and Q1) for maximal neutrophil (NEU) and monocyte (MONO) counts.
ANN[*].GENE	Ensembl gene ID	# of patients with QVs in this gene	NEU (Q4)	NEU (Q1)	MONO (Q4)	MONO (Q1)	Immune response (GO:0006955)	Hemopoiesis (GO:0030097)	Inflammatory response (GO:0006954)	GO: Neutrophil (search term)	GO: Lymphocyte (search term)
MST1R	ENSG00000164078	1	.	.	.	.	Yes	.	.	.	.
SMAP1	ENSG00000112305	2	Yes	.	Yes	.	.	Yes	.	.	.
SEMG1	ENSG00000124233	1	.	.	.	Yes	Yes	.	.	.	.
F2RL1	ENSG00000164251	1	.	Yes	Yes	Yes	Yes	Yes	Yes	.	Yes
ERCC2	ENSG00000104884	1	.	.	.	.	Yes	Yes	.	.	.
OCSTAMP	ENSG00000149635	1	.	.	.	.	Yes	Yes	.	.	.
APOBEC3H	ENSG00000100298	1	.	Yes	.	.	Yes	.	.	.	.
GLB1	ENSG00000170266	1	.	Yes	.	Yes	Yes	.	.	Yes	.
TREML4	ENSG00000188056	1	.	.	.	.	Yes	.	.	.	.
BANK1	ENSG00000153064	1	.	.	Yes	.	Yes	.	.	.	Yes
ITPRIPL1	ENSG00000198885	1	.	.	.	.	.	.	.	.	Yes
C1orf186	ENSG00000263961	1	.	.	.	Yes	Yes	Yes	.	.	.
TYRO3	ENSG00000092445	6	Yes	Yes	Yes	Yes	Yes	Yes	Yes	.	Yes
GEM	ENSG00000164949	1	.	.	.	.	Yes	.	.	.	.
PPT1	ENSG00000131238	1	Yes	.	.	.	Yes	.	.	.	.
WDFY4	ENSG00000128815	1	Yes	.	.	.	Yes	.	.	.	Yes
TRIM56	ENSG00000169871	1	Yes	.	.	.	Yes	.	.	.	.
LRP8	ENSG00000157193	1	Yes	Yes	Yes	Yes	Yes	.	.	.	.
GIGYF2	ENSG00000204120	1	.	.	.	.	Yes	.	.	.	.
RTKN2	ENSG00000182010	1	Yes	.	.	.	.	Yes	.	.	.
TRIM59	ENSG00000213186	1	Yes	.	.	.	Yes	.	.	.	.
FFAR3	ENSG00000185897	1	Yes	.	Yes	.	Yes	.	Yes	.	.
HSPA6	ENSG00000173110	1	Yes	.	.	.	Yes	.	.	.	.
KLKB1	ENSG00000164344	1	Yes	.	.	.	.	.	Yes	.	.
ITGA1	ENSG00000213949	1	Yes	.	Yes	.	Yes	.	.	Yes	.
RHBDD3	ENSG00000100263	1	.	.	.	.	Yes	.	Yes	.	Yes
COLEC10	ENSG00000184374	1	.	.	.	.	Yes	.	.	.	.
PRKCZ	ENSG00000067606	1	Yes	.	Yes	.	Yes	Yes	Yes	.	Yes
MALT1	ENSG00000172175	1	Yes	.	Yes	.	Yes	Yes	.	.	Yes
KHDRBS1	ENSG00000121774	2	Yes	.	Yes	.	Yes	.	.	.	.
APOA1	ENSG00000118137	1	Yes	.	Yes	.	Yes	.	Yes	.	.
SERPINB4	ENSG00000206073	1	Yes	.	Yes	.	Yes	.	.	.	Yes
SIGLEC1	ENSG00000088827	1	Yes	.	Yes	.	.	.	Yes	.	.
PRCP	ENSG00000137509	1	.	.	.	.	Yes	.	Yes	.	.
CASP5	ENSG00000137757	1	.	.	.	.	.	.	Yes	.	.
ATP8B4	ENSG00000104043	1	.	.	.	.	.	.	.	Yes	.
EVPL	ENSG00000167880	2	.	Yes	.	Yes	Yes	.	.	.	.
VPS54	ENSG00000143952	1	.	Yes	.	Yes	.	Yes	Yes	.	.
PRG4	ENSG00000116690	1	.	Yes	Yes	.	Yes	.	.	.	.
SIGLEC5	ENSG00000105501	1	.	.	.	.	.	.	.	Yes	.
A1BG	ENSG00000121410	1	.	.	.	Yes	Yes	.	.	.	.
FUT10	ENSG00000172728	1	.	.	.	Yes	.	Yes	.	.	.
EIF2B3	ENSG00000070785	1	Yes	.	Yes	.	Yes	.	.	.	.
ASXL1	ENSG00000171456	1	.	.	Yes	.	Yes	Yes	.	.	.
NLRP1	ENSG00000091592	1	.	.	.	.	Yes	.	Yes	.	.
PRSS56	ENSG00000237412	1	.	.	.	.	Yes	.	.	.	.
BRCA2	ENSG00000139618	1	Yes	.	Yes	.	Yes	Yes	.	.	.
BRD7	ENSG00000166164	1	Yes	.	Yes	.	Yes	Yes	.	.	Yes
RAET1L	ENSG00000155918	1	Yes	.	Yes	.	Yes	.	.	.	Yes
LRRC19	ENSG00000184434	2	Yes	.	Yes	.	Yes	.	Yes	.	.
C3AR1	ENSG00000171860	1	Yes	.	Yes	.	Yes	.	Yes	.	.
TNFAIP6	ENSG00000123610	1	Yes	.	Yes	.	Yes	Yes	Yes	.	.
DTX3L	ENSG00000163840	1	Yes	.	Yes	.	Yes	.	.	.	.
PARP14	ENSG00000173193	1	Yes	.	Yes	.	Yes	.	.	.	.
CIAPIN1	ENSG00000005194	1	.	.	.	.	.	Yes	.	.	.
SEMA4D	ENSG00000187764	1	.	.	Yes	.	Yes	.	.	.	.
ADAM8	ENSG00000151651	2	.	.	Yes	.	Yes	Yes	Yes	Yes	Yes
CDK13	ENSG00000065883	3	Yes	Yes	Yes	.	Yes	Yes	.	.	.
MASP1	ENSG00000127241	1	.	.	.	Yes	Yes	.	.	.	.
PSG9	ENSG00000183668	1	.	Yes	.	Yes	Yes	Yes	Yes	.	Yes
GPR35	ENSG00000178623	1	.	Yes	.	Yes	Yes	.	.	.	.
CTSC	ENSG00000109861	1	.	.	.	.	Yes	.	Yes	.	Yes
MVP	ENSG00000013364	1	.	Yes	.	.	Yes	.	.	.	.
NLRC4	ENSG00000091106	1	.	.	.	.	Yes	.	Yes	.	.
APOA4	ENSG00000110244	1	.	.	.	Yes	Yes	.	.	.	.
FCGR1A	ENSG00000150337	1	.	Yes	.	.	Yes	.	Yes	.	Yes
TRPM2	ENSG00000142185	1	.	Yes	.	.	Yes	Yes	.	.	.
HRG	ENSG00000113905	1	.	.	.	.	Yes	.	.	.	.
SPINK5	ENSG00000133710	2	.	.	.	Yes	Yes	Yes	.	.	Yes
OAS2	ENSG00000111335	1	.	.	Yes	.	Yes	.	.	.	.
C8B	ENSG00000021852	1	.	Yes	.	.	Yes	.	.	.	Yes
HCAR2	ENSG00000182782	1	.	Yes	.	.	Yes	.	Yes	Yes	.
ALPK1	ENSG00000073331	1	.	Yes	.	.	Yes	.	.	.	.
ALOX15	ENSG00000161905	1	.	.	Yes	.	Yes	.	Yes	.	.
CNN2	ENSG00000064666	1	Yes	.	.	.	Yes	Yes	.	Yes	.
NLRP8	ENSG00000179709	1	.	.	Yes	.	.	.	Yes	.	.
NBN	ENSG00000104320	1	.	.	Yes	.	Yes	.	.	.	Yes
GP1BA	ENSG00000185245	1	.	.	.	.	Yes	Yes	.	.	.
PVRIG	ENSG00000213413	1	.	.	.	Yes	Yes	.	.	.	.
PGLYRP4	ENSG00000163218	1	.	Yes	.	Yes	Yes	.	.	.	.
PLEKHA1	ENSG00000107679	1	.	.	.	.	Yes	.	.	.	.
CD59	ENSG00000085063	1	.	.	.	.	Yes	.	.	.	.
RAG1	ENSG00000166349	1	.	.	.	.	Yes	Yes	.	.	Yes
PKN1	ENSG00000123143	1	.	.	.	.	Yes	.	.	.	Yes
MYH9	ENSG00000100345	1	.	.	.	.	Yes	Yes	.	.	Yes
PKHD1L1	ENSG00000205038	1	.	.	.	.	Yes	.	.	.	.
ATP7A	ENSG00000165240	1	.	.	.	.	Yes	Yes	.	.	Yes
TENM1	ENSG00000009694	3	.	.	.	.	Yes	.	.	.	.
RASGRP1	ENSG00000172575	1	.	.	.	.	Yes	Yes	Yes	.	Yes
PTPRZ1	ENSG00000106278	2	.	.	Yes	.	.	Yes	.	.	.
MIXL1	ENSG00000185155	1	.	.	.	Yes	.	Yes	.	.	.
PHLPP1	ENSG00000081913	2	Yes	.	.	Yes	Yes	.	.	.	Yes
XRCC4	ENSG00000152422	1	.	.	.	Yes	Yes	.	.	.	.
SLC12A2	ENSG00000064651	1	.	.	.	Yes	Yes	.	.	.	Yes
PHB	ENSG00000167085	1	.	Yes	.	.	Yes	.	.	.	.
MADCAM1	ENSG00000099866	2	.	Yes	.	.	Yes	.	.	.	Yes
CTSB	ENSG00000164733	1	.	Yes	.	.	Yes	.	.	.	.
SIPA1L3	ENSG00000105738	1	.	.	.	.	.	Yes	.	.	.
APAF1	ENSG00000120868	1	.	Yes	.	.	Yes	.	.	.	.
TNFSF12	ENSG00000239697	1	.	.	.	.	Yes	.	.	.	.
TOM1	ENSG00000100284	1	.	.	.	.	Yes	.	.	Yes	.
ABI1	ENSG00000136754	1	Yes	.	.	.	.	Yes	.	.	.
PTGDR2	ENSG00000183134	1	Yes	.	.	.	Yes	.	.	.	.
WNT1	ENSG00000125084	1	Yes	.	.	.	Yes	Yes	.	.	Yes
IL37	ENSG00000125571	1	Yes	.	.	.	Yes	.	Yes	.	.
DDX60	ENSG00000137628	1	Yes	.	.	.	Yes	.	.	.	.
FLNA	ENSG00000196924	2	Yes	.	.	.	.	Yes	.	.	.
EPHB2	ENSG00000133216	1	Yes	.	Yes	.	Yes	.	Yes	.	Yes
PRRC2C	ENSG00000117523	1	Yes	.	Yes	.	.	Yes	.	.	.
FLVCR1	ENSG00000162769	1	Yes	.	Yes	.	.	Yes	.	.	.
ALDH3B1	ENSG00000006534	1	Yes	.	Yes	.	Yes	.	.	Yes	.
PIK3R6	ENSG00000276231	1	Yes	.	Yes	.	Yes	Yes	.	.	Yes
LOXL3	ENSG00000115318	2	Yes	.	Yes	.	Yes	Yes	Yes	.	Yes
SRC	ENSG00000197122	1	Yes	.	Yes	.	Yes	Yes	Yes	Yes	Yes
CSF2RB	ENSG00000100368	1	Yes	.	Yes	.	Yes	.	.	.	Yes
DOCK2	ENSG00000134516	1	Yes	.	Yes	.	Yes	Yes	.	Yes	Yes
BLK	ENSG00000136573	1	Yes	.	Yes	.	Yes	.	.	.	.
ZEB1	ENSG00000148516	1	Yes	.	.	.	Yes	Yes	.	.	Yes
PELI3	ENSG00000174516	1	Yes	.	.	.	Yes	.	.	.	.
ZFPM1	ENSG00000179588	2	Yes	Yes	.	Yes	Yes	Yes	.	.	Yes
ACE	ENSG00000159640	1	Yes	.	.	.	Yes	Yes	.	Yes	.
MCM3AP	ENSG00000160294	1	Yes	.	.	.	Yes	.	.	.	.
RFPL3	ENSG00000128276	1	Yes	.	.	.	Yes	.	.	.	.
PDE4D	ENSG00000113448	2	Yes	.	.	Yes	Yes	.	.	.	.
TREML1	ENSG00000161911	1	Yes	.	.	.	Yes	.	.	.	.
EGR3	ENSG00000179388	1	Yes	.	.	.	Yes	Yes	.	.	Yes
ASH1L	ENSG00000116539	2	Yes	.	Yes	.	.	.	Yes	.	.
CLEC1B	ENSG00000165682	1	Yes	.	Yes	.	.	Yes	.	.	.
ABCD2	ENSG00000173208	1	Yes	.	Yes	.	.	.	Yes	.	.
CRTC3	ENSG00000140577	2	Yes	.	Yes	.	Yes	.	.	.	.
C1QBP	ENSG00000108561	1	Yes	.	Yes	.	Yes	.	.	.	Yes
PER1	ENSG00000179094	1	Yes	.	Yes	.	.	.	Yes	.	.
YES1	ENSG00000176105	1	Yes	.	Yes	.	Yes	.	Yes	.	Yes
BCL2	ENSG00000171791	1	Yes	.	Yes	.	Yes	Yes	.	.	Yes
RELB	ENSG00000104856	1	Yes	.	Yes	.	Yes	Yes	Yes	.	Yes
TLR9	ENSG00000239732	1	Yes	.	Yes	.	Yes	Yes	Yes	.	Yes
DOCK11	ENSG00000147251	1	Yes	.	Yes	.	Yes	Yes	.	.	Yes
UBR4	ENSG00000127481	1	Yes	.	.	.	Yes	.	.	Yes	.
IPO7	ENSG00000205339	1	Yes	.	.	.	Yes	.	.	.	.
CACNA1C	ENSG00000151067	1	Yes	.	.	.	Yes	.	.	.	.
PHB2	ENSG00000215021	1	Yes	.	.	.	Yes	.	.	.	Yes
RAB2B	ENSG00000129472	1	Yes	.	.	.	Yes	.	.	.	.
SUPT6H	ENSG00000109111	1	Yes	.	.	.	Yes	.	.	.	Yes
SOX11	ENSG00000176887	1	Yes	.	.	.	Yes	.	.	.	Yes
ZNFX1	ENSG00000124201	1	Yes	.	.	.	Yes	.	.	.	.
LCP2	ENSG00000043462	1	Yes	.	.	.	Yes	.	.	.	Yes
PRDM1	ENSG00000057657	1	Yes	.	.	.	Yes	Yes	.	.	Yes
TRIM35	ENSG00000104228	1	Yes	.	.	.	Yes	.	.	.	.
PTPRD	ENSG00000153707	1	Yes	.	.	.	Yes	.	.	.	.
NR4A1	ENSG00000123358	1	Yes	.	Yes	.	.	.	Yes	.	.
LRP1	ENSG00000123384	1	Yes	.	Yes	.	Yes	.	Yes	.	.
ZFP36L1	ENSG00000185650	1	Yes	.	Yes	.	Yes	Yes	.	.	Yes
PSTPIP1	ENSG00000140368	1	Yes	.	Yes	.	Yes	.	Yes	.	.
MB21D1	ENSG00000164430	1	Yes	.	Yes	.	Yes	.	Yes	.	.
MTOR	ENSG00000198793	1	.	.	.	.	Yes	Yes	Yes	.	Yes
C1QC	ENSG00000159189	1	.	.	.	.	Yes	Yes	.	.	Yes
IFI16	ENSG00000163565	1	.	.	.	.	Yes	Yes	Yes	.	.
HELLS	ENSG00000119969	1	.	.	.	.	Yes	.	.	.	Yes
HEATR3	ENSG00000155393	1	.	.	.	.	.	Yes	.	.	.
CD300LF	ENSG00000186074	1	.	.	.	.	Yes	.	.	.	.
RASAL3	ENSG00000105122	1	.	.	.	.	Yes	.	.	.	Yes
AXL	ENSG00000167601	1	.	.	.	.	Yes	Yes	Yes	.	Yes
SPON2	ENSG00000159674	2	Yes	.	Yes	.	Yes	.	.	.	.
STX7	ENSG00000079950	1	.	.	.	.	Yes	.	.	.	Yes
MPP1	ENSG00000130830	1	.	.	.	.	Yes	.	.	.	.
CD8B	ENSG00000172116	1	Yes	.	Yes	.	Yes	.	.	.	Yes
YTHDF1	ENSG00000149658	1	Yes	.	Yes	.	Yes	.	.	.	.
LRRC17	ENSG00000128606	1	Yes	.	Yes	.	.	Yes	.	.	.
ELF4	ENSG00000102034	1	Yes	.	Yes	.	Yes	.	Yes	.	Yes
MASP2	ENSG00000009724	1	Yes	.	Yes	.	Yes	.	.	.	Yes
PYHIN1	ENSG00000163564	1	Yes	.	Yes	.	Yes	.	.	.	.
GBF1	ENSG00000107862	1	Yes	.	Yes	.	Yes	.	.	Yes	.
DUS2	ENSG00000167264	1	Yes	.	Yes	.	Yes	.	.	.	.
DPEP1	ENSG00000015413	1	Yes	.	Yes	.	Yes	.	Yes	Yes	.
FCHO1	ENSG00000130475	1	Yes	.	Yes	.	Yes	.	.	.	Yes
NAGK	ENSG00000124357	1	Yes	.	Yes	.	Yes	.	.	.	.
IL18R1	ENSG00000115604	1	Yes	.	Yes	.	Yes	Yes	Yes	.	Yes
PSMD14	ENSG00000115233	1	Yes	.	Yes	.	Yes	.	.	Yes	.
IKBKB	ENSG00000104365	1	Yes	.	Yes	.	Yes	.	Yes	.	.
PADI2	ENSG00000117115	1	Yes	.	Yes	.	Yes	.	.	.	Yes
CXCL16	ENSG00000161921	1	Yes	.	Yes	.	Yes	.	.	.	Yes
KAT2A	ENSG00000108773	1	Yes	.	Yes	.	Yes	Yes	.	.	Yes
ADARB1	ENSG00000197381	1	Yes	.	Yes	.	Yes	.	.	.	.
PIK3CA	ENSG00000121879	1	Yes	.	Yes	.	Yes	.	.	.	.
ARID1B	ENSG00000049618	2	Yes	.	Yes	.	Yes	Yes	.	.	Yes
MAD1L1	ENSG00000002822	1	Yes	.	Yes	.	Yes	.	.	.	Yes
AGPAT5	ENSG00000155189	1	Yes	.	Yes	.	.	Yes	.	.	.
PRKDC	ENSG00000253729	2	Yes	.	Yes	.	Yes	Yes	.	.	Yes
JAK2	ENSG00000096968	1	Yes	.	Yes	.	Yes	Yes	Yes	.	Yes
NKAP	ENSG00000101882	1	Yes	.	Yes	.	Yes	Yes	.	.	Yes
PUM1	ENSG00000134644	2	.	.	.	.	Yes	.	.	.	.
TROVE2	ENSG00000116747	1	.	.	.	.	Yes	.	.	.	.
DGKZ	ENSG00000149091	1	.	.	.	.	Yes	.	.	.	.
PANX1	ENSG00000110218	1	.	.	.	.	Yes	.	.	.	.
DPP8	ENSG00000074603	1	.	.	.	.	Yes	.	Yes	.	.
SEC14L1	ENSG00000129657	1	.	.	.	.	Yes	.	.	.	.
PLA2G4C	ENSG00000105499	1	.	.	.	.	.	.	Yes	.	.
THOC5	ENSG00000100296	1	.	.	.	.	.	Yes	.	.	.
SNRK	ENSG00000163788	1	.	.	.	.	.	Yes	.	.	.
DUSP22	ENSG00000112679	1	.	.	.	.	Yes	.	.	.	Yes
ADGRB1	ENSG00000181790	1	.	.	.	.	Yes	.	.	.	.
CANT1	ENSG00000171302	1	.	Yes	.	Yes	Yes	.	.	Yes	.
TRIB1	ENSG00000173334	1	.	.	Yes	.	Yes	Yes	.	.	.
NFATC1	ENSG00000131196	1	.	Yes	.	.	Yes	Yes	.	.	.
SIRT1	ENSG00000096717	1	.	.	.	.	Yes	Yes	.	.	.
INPPL1	ENSG00000165458	1	.	Yes	.	.	Yes	.	.	.	.
TBC1D10C	ENSG00000175463	1	.	.	Yes	.	Yes	.	.	.	Yes
TET2	ENSG00000168769	1	.	.	Yes	.	Yes	Yes	.	.	.
TLR2	ENSG00000137462	1	.	.	Yes	.	Yes	Yes	Yes	.	.
RPS6KA4	ENSG00000162302	1	.	.	.	.	.	.	Yes	.	.
JARID2	ENSG00000008083	1	Yes	.	Yes	.	Yes	.	.	.	.
RNF31	ENSG00000092098	1	.	Yes	.	Yes	Yes	.	.	.	.
SMAD6	ENSG00000137834	1	.	Yes	.	Yes	Yes	.	.	.	.
PTGER1	ENSG00000160951	1	.	Yes	.	.	.	.	Yes	.	.
ABCD1	ENSG00000101986	1	.	Yes	.	Yes	.	.	Yes	.	.
ARID1A	ENSG00000117713	1	.	.	.	.	Yes	Yes	.	.	Yes
SETD2	ENSG00000181555	1	.	.	.	.	Yes	.	.	.	.
ABCB10	ENSG00000135776	1	.	.	.	.	Yes	Yes	.	.	.
CBFA2T3	ENSG00000129993	1	.	Yes	Yes	.	.	Yes	.	.	.
IL27RA	ENSG00000104998	1	.	Yes	Yes	.	Yes	.	.	.	Yes
NLRP5	ENSG00000171487	1	.	Yes	Yes	.	.	.	Yes	.	.
UFL1	ENSG00000014123	1	.	Yes	Yes	.	Yes	Yes	Yes	.	Yes
FRK	ENSG00000111816	1	.	Yes	.	.	Yes	.	.	.	.
WDR37	ENSG00000047056	1	.	Yes	.	Yes	.	.	.	.	Yes
SMAD7	ENSG00000101665	1	.	Yes	.	Yes	Yes	Yes	.	.	Yes
GPR108	ENSG00000125734	1	.	Yes	.	Yes	Yes	.	.	.	.
PDPK1	ENSG00000140992	1	.	.	.	.	Yes	.	.	.	Yes
NKX2-3	ENSG00000119919	1	.	Yes	.	.	Yes	Yes	.	.	Yes
SIPA1	ENSG00000213445	1	.	Yes	.	.	Yes	.	.	.	.
TAL1	ENSG00000162367	1	.	.	Yes	.	.	Yes	.	.	.
LGR4	ENSG00000205213	1	.	.	Yes	.	Yes	.	.	.	.
CD44	ENSG00000026508	1	.	.	Yes	.	Yes	.	Yes	.	Yes
FOXL1	ENSG00000176678	1	.	.	Yes	.	Yes	.	.	.	.
RIF1	ENSG00000080345	1	.	.	Yes	.	Yes	.	.	.	Yes
MAP3K1	ENSG00000095015	1	.	.	Yes	.	Yes	.	.	.	.
FBXO38	ENSG00000145868	1	.	.	Yes	.	Yes	.	.	.	Yes
VNN1	ENSG00000112299	1	.	.	Yes	.	Yes	Yes	Yes	.	Yes
RPSA	ENSG00000168028	1	.	.	Yes	.	Yes	.	.	.	.
HOXB7	ENSG00000260027	1	Yes	.	.	.	.	Yes	.	.	.
PLXNA1	ENSG00000114554	1	.	.	.	Yes	.	.	.	.	Yes
ACE2	ENSG00000130234	1	.	.	.	.	.	.	Yes	.	.
KMT2A	ENSG00000118058	1	.	.	.	Yes	Yes	Yes	.	.	Yes
IFNL3	ENSG00000197110	1	.	.	.	Yes	Yes	.	.	.	.
TMEM33	ENSG00000109133	1	.	.	.	Yes	Yes	.	.	.	.
FZD4	ENSG00000174804	1	.	Yes	.	Yes	Yes	.	.	.	.
EBAG9	ENSG00000147654	1	.	Yes	.	Yes	Yes	.	.	.	Yes
DAB2IP	ENSG00000136848	1	.	Yes	.	Yes	Yes	.	Yes	.	.
SPIRE1	ENSG00000134278	1	.	.	.	.	Yes	.	.	.	.
CLOCK	ENSG00000134852	1	.	.	.	.	.	.	Yes	.	.

## Sheet: Table_S9
Supplementary Table S9. REACTOME enrichment analysis results for phenotypic extremes. The table lists results for patient groups with the highest (Q4) and lowest (Q1) neutrophil/monocyte counts. All pathways that were significantly enriched (FDR-adjusted p < 0.05) are shown.
Set	Term	Overlap	Background	P-value	Adjusted p-value	Odds Ratio	Genes
Q4	Immune System	49	2150	1.24535e-14	9.98771e-12	4.60225	TNFAIP6;IL27RA;IKBKB;UFL1;PSTPIP1;C3AR1;TBC1D10C;JAK2;DTX3L;DUS2;ZEB1;CD8B;PIK3CA;OAS2;TLR9;PADI2;ADAM8;MASP2;LCP2;DOCK2;CD44;TRIM56;TLR2;BLK;PSMD14;PRKDC;SRC;PELI3;ALOX15;UBR4;CSF2RB;MALT1;RELB;CNN2;PTPRZ1;ALDH3B1;FLNA;YES1;MAP3K1;IL37;HSPA6;TREML1;VNN1;ABI1;BCL2;TRIM35;SIGLEC1;CDK13;IL18R1
Q4	Innate Immune System	31	1149	5.04896e-11	2.02463e-08	4.81211	PSMD14;TNFAIP6;PRKDC;SRC;PELI3;UBR4;MALT1;RELB;CNN2;IKBKB;PSTPIP1;ALDH3B1;C3AR1;TBC1D10C;YES1;MAP3K1;HSPA6;VNN1;PIK3CA;ABI1;BCL2;TLR9;PADI2;ADAM8;MASP2;LCP2;CDK13;DOCK2;CD44;TRIM56;TLR2
Q4	Cytokine Signaling in Immune System	22	776	1.98374e-08	5.3032e-06	4.76495	YES1;PSMD14;SRC;IL37;PELI3;ALOX15;CSF2RB;IL27RA;RELB;CNN2;IKBKB;DUS2;ZEB1;PIK3CA;PTPRZ1;OAS2;BCL2;TRIM35;FLNA;JAK2;CD44;IL18R1
Q4	Signaling by Interleukins	15	452	6.13896e-07	0.000123086	5.37684	YES1;PSMD14;IL37;PELI3;ALOX15;CSF2RB;IL27RA;CNN2;IKBKB;ZEB1;PIK3CA;PTPRZ1;BCL2;JAK2;IL18R1
Q4	Neutrophil Degranulation	15	478	1.23475e-06	0.000198054	5.0681	PSMD14;TNFAIP6;HSPA6;UBR4;CNN2;VNN1;ALDH3B1;C3AR1;TBC1D10C;PADI2;ADAM8;CDK13;DOCK2;CD44;TLR2
Q4	Hemostasis	18	707	2.03766e-06	0.000272368	4.13938	YES1;SRC;ITGA1;APOA1;PRKCZ;LRP8;PIK3R6;DOCK11;PIK3CA;C1QBP;FLNA;LCP2;CLEC1B;JAK2;DOCK2;ZFPM1;KLKB1;CD44
Q4	GPVI-mediated Activation Cascade	5	35	4.1407e-06	0.000474406	24.6654	PIK3CA;LCP2;CLEC1B;PRKCZ;PIK3R6
Q4	Signaling by KIT in Disease	4	20	9.92773e-06	0.000884671	36.75	YES1;PIK3CA;SRC;JAK2
Q4	Signaling by Phosphorylated Juxtamembrane, Extracellular and Kinase Domain KIT Mutants	4	20	9.92773e-06	0.000884671	36.75	YES1;PIK3CA;SRC;JAK2
Q4	Signaling by ALK	4	30	5.32064e-05	0.00426715	22.604	PTPRZ1;PIK3CA;SRC;PRDM1
Q4	Signaling by SCF-KIT	4	43	0.000223408	0.0162885	15.0594	YES1;PIK3CA;SRC;JAK2
Q4	Interleukin-3, Interleukin-5 and GM-CSF Signaling	4	48	0.00034291	0.0217742	13.3448	YES1;PIK3CA;CSF2RB;JAK2
Q4	CLEC7A (Dectin-1) Signaling	5	87	0.000352948	0.0217742	9.00027	IKBKB;PSMD14;SRC;MALT1;RELB
Q4	Signal Transduction	33	2613	0.000410947	0.0235414	2.08525	KHDRBS1;PHLPP1;PSMD14;PTGDR2;SRC;CSF2RB;PRDM1;PRKCZ;PIK3R6;CXCL16;IKBKB;DOCK11;PTPRZ1;C1QBP;C3AR1;FFAR3;FLNA;WNT1;JAK2;EGR3;YES1;PDE4D;NR4A1;KAT2A;PIK3CA;ABI1;BCL2;TLR9;F2RL1;TRIB1;DOCK2;MAD1L1;LGR4
Q4	Platelet Activation, Signaling and Aggregation	8	262	0.000501108	0.0267926	4.71407	PIK3CA;SRC;APOA1;FLNA;LCP2;CLEC1B;PRKCZ;PIK3R6
Q4	Activated NTRK3 Signals Through PI3K	2	6	0.000706301	0.0354034	72.4708	PIK3CA;SRC
Q4	Interleukin Receptor SHC Signaling	3	27	0.000850336	0.0398434	18.2325	PIK3CA;CSF2RB;JAK2
Q4	Adaptive Immune System	15	854	0.000894241	0.0398434	2.74261	BLK;YES1;PSMD14;DTX3L;SRC;UBR4;MALT1;TREML1;IKBKB;UFL1;CD8B;PIK3CA;LCP2;SIGLEC1;TLR2
Q4	TCR Signaling	5	113	0.00116115	0.0480808	6.82456	IKBKB;PSMD14;PIK3CA;LCP2;MALT1
Q4	Signaling by CSF1 (M-CSF) in Myeloid Cells	3	31	0.00128051	0.0480808	15.6247	YES1;PIK3CA;SRC
Q4	Interleukin-18 Signaling	2	8	0.00130645	0.0480808	48.309	IL37;IL18R1
Q4	Signaling by Receptor Tyrosine Kinases	11	536	0.00131892	0.0480808	3.16512	EGR3;YES1;PIK3CA;PTPRZ1;SRC;ABI1;TLR9;PRDM1;TRIB1;JAK2;PRKCZ
Q1	Immune System	23	2150	2.0975e-08	6.01983e-06	5.2059	PGLYRP4;CANT1;APAF1;MVP;INPPL1;NFATC1;A1BG;C8B;IL27RA;SMAD7;UFL1;TRPM2;GLB1;SEMG1;MADCAM1;MASP1;ALPK1;FCGR1A;CDK13;IFNL3;FRK;SIPA1;CTSB
Q1	Innate Immune System	16	1149	1.72406e-07	2.47403e-05	6.03611	PGLYRP4;CANT1;APAF1;MVP;NFATC1;A1BG;C8B;TRPM2;GLB1;SEMG1;MASP1;ALPK1;FCGR1A;CDK13;FRK;CTSB
Q1	Neutrophil Degranulation	9	478	1.18232e-05	0.00113109	7.32635	TRPM2;CANT1;APAF1;GLB1;MVP;A1BG;CDK13;FRK;CTSB
